# Supplementary material for: Body part categorical matching in chimpanzees (Pan troglodytes)
Source: Sci Rep. 2024 Jul 10;14:15896. doi: 10.1038/s41598-024-66829-w (PMC11236962; doi:10.1038/s41598-024-66829-w)
Supplement: Supplementary file 1 — Supplementary Information 1. [file 41598_2024_66829_MOESM1_ESM.xlsx]

## Sheet: Sheet1
Body part categorization in chimpanzees
Jie Gao, Ikuma Adachi
Kyoto University
Raw data summary
Each sheet that was named after a chimpanzee (Ai, Chloe, Cleo, Pal, Pendesa) contains that chimpanzee's data of the final stage. The sheet named "script" contains R codes for the analyses.
The following is an explanation of the items in the data files, taking Ai's data from one trial as an example. Please refer to the bottom row for the explanation of the contents in the corresponding places on the top row.
1	,Trial	No.	=	,1,	Timenow	=	,85114"	, Sample pic =	8	, Choice pic =	8	, Location =	9	, Body part =	Head	, First touch sample = w	, Sample touch detail =	-	, Sample hit time =	7	, Choice = C,	Answer =	Head	, Answer detail =	-	, RT1 =	2716	, RT2 =	600	, Touch sample X =	223	, Touch sample Y =	135	, Touch choice X =	263	, Touch choice Y =	168	, Adjust time sample =	0	, Adjust time choice =	0	, Hit part sample =	1	, Hit part choice =	1
Session number (from 1 to 60)				Trial number (from 1 to 44)			Time stamp of when this trial starts, hour+minute+second, here it means this trial started at 8:51:14 on the test day				These two items (8 and 8) are no. of the sample and choice pictures. The numeral ones are pictures used in the training stage. The ones coded by letters are novel stimuli. If they are the same, it means that the pictures are the same.		Stimuli layout pattern (from 1 to 16)		Target body part of this trial	The very first touch, is it right on the sample part? C stands for correct and W stands for wrong.		This records left or right for arms and legs. This sample trial has the target of head, so here there is no record.		The times of touch until touching the sample part	C stands for correct and W stands for wrong: matching-to-sample result		The part they touched as their answer		This records left or right for arms and legs		ms, response time from seeing the sample flashing to touching the sample		ms, from choice stimuli appearing to touching a body part as the answer		The x coordinate of the touch on the screen when touching the sample		The y coordinate of the touch on the screen when touching the sample		The x coordinate of the touch on the screen when making the choice		The y coordinate of the touch on the screen when making the choice								These four values are variables relevant to judging which parts of the body they touched. Hit body part times should be 1. Adjust time should be small.

## Sheet: Ai
1	,Trial	No.	=	,1,	Timenow	=	,85114"	, Sample pic =	8	, Choice pic =	8	, Location =	9	, Body part =	Head	, First touch sample = w	, Sample touch detail =	-	, Sample hit time =	7	, Choice = C,	Answer =	Head	, Answer detail =	-	, RT1 =	2716	, RT2 =	600	, Touch sample X =	223	, Touch sample Y =	135	, Touch choice X =	263	, Touch choice Y =	168	, Adjust time sample =	0	, Adjust time choice =	0	, Hit part sample =	1	, Hit part choice =	1
1	,Trial	No.	=	,2,	Timenow	=	,85121"	, Sample pic =	8	, Choice pic =	8	, Location =	6	, Body part =	Leg	, First touch sample = w	, Sample touch detail =	Left	, Sample hit time =	6	, Choice = C,	Answer =	Leg	, Answer detail =	Left	, RT1 =	1516	, RT2 =	649	, Touch sample X =	208	, Touch sample Y =	392	, Touch choice X =	185	, Touch choice Y =	424	, Adjust time sample =	0	, Adjust time choice =	0	, Hit part sample =	1	, Hit part choice =	1
1	,Trial	No.	=	,3,	Timenow	=	,85127"	, Sample pic =	3	, Choice pic =	3	, Location =	5	, Body part =	Leg	, First touch sample = c	, Sample touch detail =	Left	, Sample hit time =	1	, Choice = C,	Answer =	Leg	, Answer detail =	Left	, RT1 =	674	, RT2 =	618	, Touch sample X =	139	, Touch sample Y =	247	, Touch choice X =	128	, Touch choice Y =	303	, Adjust time sample =	0	, Adjust time choice =	0	, Hit part sample =	1	, Hit part choice =	1
1	,Trial	No.	=	,4,	Timenow	=	,85132"	, Sample pic =	AA	, Choice pic =	BB	, Location =	15	, Body part =	Torso	, First touch sample = c	, Sample touch detail =	-	, Sample hit time =	2	, Choice = C,	Answer =	Torso	, Answer detail =	-	, RT1 =	437	, RT2 =	672	, Touch sample X =	266	, Touch sample Y =	320	, Touch choice X =	268	, Touch choice Y =	258	, Adjust time sample =	0	, Adjust time choice =	0	, Hit part sample =	1	, Hit part choice =	1
1	,Trial	No.	=	,5,	Timenow	=	,85136"	, Sample pic =	16	, Choice pic =	16	, Location =	13	, Body part =	Head	, First touch sample = w	, Sample touch detail =	-	, Sample hit time =	5	, Choice = C,	Answer =	Head	, Answer detail =	-	, RT1 =	1859	, RT2 =	729	, Touch sample X =	322	, Touch sample Y =	152	, Touch choice X =	319	, Touch choice Y =	173	, Adjust time sample =	0	, Adjust time choice =	0	, Hit part sample =	1	, Hit part choice =	1
1	,Trial	No.	=	,6,	Timenow	=	,85142"	, Sample pic =	1	, Choice pic =	1	, Location =	9	, Body part =	Head	, First touch sample = c	, Sample touch detail =	-	, Sample hit time =	1	, Choice = C,	Answer =	Head	, Answer detail =	-	, RT1 =	750	, RT2 =	522	, Touch sample X =	258	, Touch sample Y =	234	, Touch choice X =	278	, Touch choice Y =	168	, Adjust time sample =	0	, Adjust time choice =	0	, Hit part sample =	1	, Hit part choice =	1
1	,Trial	No.	=	,7,	Timenow	=	,85147"	, Sample pic =	1	, Choice pic =	1	, Location =	4	, Body part =	Arm	, First touch sample = w	, Sample touch detail =	Right	, Sample hit time =	10	, Choice = C,	Answer =	Arm	, Answer detail =	Right	, RT1 =	1848	, RT2 =	1200	, Touch sample X =	367	, Touch sample Y =	296	, Touch choice X =	382	, Touch choice Y =	294	, Adjust time sample =	0	, Adjust time choice =	0	, Hit part sample =	1	, Hit part choice =	1
1	,Trial	No.	=	,8,	Timenow	=	,85153"	, Sample pic =	16	, Choice pic =	16	, Location =	16	, Body part =	Torso	, First touch sample = c	, Sample touch detail =	-	, Sample hit time =	2	, Choice = C,	Answer =	Torso	, Answer detail =	-	, RT1 =	818	, RT2 =	492	, Touch sample X =	285	, Touch sample Y =	275	, Touch choice X =	266	, Touch choice Y =	287	, Adjust time sample =	0	, Adjust time choice =	0	, Hit part sample =	1	, Hit part choice =	1
1	,Trial	No.	=	,9,	Timenow	=	,85157"	, Sample pic =	KK	, Choice pic =	KK	, Location =	8	, Body part =	Head	, First touch sample = w	, Sample touch detail =	-	, Sample hit time =	11	, Choice = C,	Answer =	Head	, Answer detail =	-	, RT1 =	2971	, RT2 =	1184	, Touch sample X =	324	, Touch sample Y =	257	, Touch choice X =	351	, Touch choice Y =	223	, Adjust time sample =	0	, Adjust time choice =	0	, Hit part sample =	1	, Hit part choice =	1
1	,Trial	No.	=	,10,	Timenow	=	,8525"	, Sample pic =	2	, Choice pic =	2	, Location =	1	, Body part =	Leg	, First touch sample = c	, Sample touch detail =	Left	, Sample hit time =	2	, Choice = C,	Answer =	Leg	, Answer detail =	Left	, RT1 =	766	, RT2 =	569	, Touch sample X =	194	, Touch sample Y =	342	, Touch choice X =	187	, Touch choice Y =	319	, Adjust time sample =	0	, Adjust time choice =	0	, Hit part sample =	1	, Hit part choice =	1
1	,Trial	No.	=	,11,	Timenow	=	,85210"	, Sample pic =	18	, Choice pic =	18	, Location =	7	, Body part =	Torso	, First touch sample = w	, Sample touch detail =	-	, Sample hit time =	5	, Choice = W,	Answer =	Leg	, Answer detail =	Right	, RT1 =	1500	, RT2 =	934	, Touch sample X =	243	, Touch sample Y =	258	, Touch choice X =	324	, Touch choice Y =	283	, Adjust time sample =	0	, Adjust time choice =	0	, Hit part sample =	1	, Hit part choice =	1
1	,Trial	No.	=	,12,	Timenow	=	,85216"	, Sample pic =	2	, Choice pic =	2	, Location =	9	, Body part =	Arm	, First touch sample = w	, Sample touch detail =	Left	, Sample hit time =	3	, Choice = C,	Answer =	Arm	, Answer detail =	Right	, RT1 =	1426	, RT2 =	723	, Touch sample X =	141	, Touch sample Y =	209	, Touch choice X =	352	, Touch choice Y =	187	, Adjust time sample =	0	, Adjust time choice =	0	, Hit part sample =	1	, Hit part choice =	1
1	,Trial	No.	=	,13,	Timenow	=	,85222"	, Sample pic =	4	, Choice pic =	4	, Location =	10	, Body part =	Arm	, First touch sample = c	, Sample touch detail =	Right	, Sample hit time =	2	, Choice = C,	Answer =	Arm	, Answer detail =	Right	, RT1 =	735	, RT2 =	826	, Touch sample X =	183	, Touch sample Y =	356	, Touch choice X =	184	, Touch choice Y =	356	, Adjust time sample =	0	, Adjust time choice =	0	, Hit part sample =	1	, Hit part choice =	1
1	,Trial	No.	=	,14,	Timenow	=	,85227"	, Sample pic =	15	, Choice pic =	15	, Location =	11	, Body part =	Head	, First touch sample = c	, Sample touch detail =	-	, Sample hit time =	1	, Choice = C,	Answer =	Head	, Answer detail =	-	, RT1 =	516	, RT2 =	659	, Touch sample X =	400	, Touch sample Y =	156	, Touch choice X =	409	, Touch choice Y =	161	, Adjust time sample =	0	, Adjust time choice =	0	, Hit part sample =	1	, Hit part choice =	1
1	,Trial	No.	=	,15,	Timenow	=	,85232"	, Sample pic =	AA	, Choice pic =	BB	, Location =	13	, Body part =	Arm	, First touch sample = w	, Sample touch detail =	Right	, Sample hit time =	2	, Choice = C,	Answer =	Arm	, Answer detail =	Right	, RT1 =	848	, RT2 =	3580	, Touch sample X =	398	, Touch sample Y =	178	, Touch choice X =	416	, Touch choice Y =	239	, Adjust time sample =	0	, Adjust time choice =	0	, Hit part sample =	1	, Hit part choice =	1
1	,Trial	No.	=	,16,	Timenow	=	,85239"	, Sample pic =	16	, Choice pic =	16	, Location =	14	, Body part =	Leg	, First touch sample = w	, Sample touch detail =	Right	, Sample hit time =	18	, Choice = W,	Answer =	Torso	, Answer detail =	-	, RT1 =	3955	, RT2 =	637	, Touch sample X =	375	, Touch sample Y =	380	, Touch choice X =	328	, Touch choice Y =	337	, Adjust time sample =	1	, Adjust time choice =	0	, Hit part sample =	1	, Hit part choice =	1
1	,Trial	No.	=	,17,	Timenow	=	,85248"	, Sample pic =	15	, Choice pic =	15	, Location =	11	, Body part =	Torso	, First touch sample = w	, Sample touch detail =	-	, Sample hit time =	5	, Choice = W,	Answer =	Leg	, Answer detail =	Right	, RT1 =	1269	, RT2 =	565	, Touch sample X =	264	, Touch sample Y =	147	, Touch choice X =	175	, Touch choice Y =	255	, Adjust time sample =	0	, Adjust time choice =	0	, Hit part sample =	1	, Hit part choice =	1
1	,Trial	No.	=	,18,	Timenow	=	,85254"	, Sample pic =	3	, Choice pic =	3	, Location =	7	, Body part =	Arm	, First touch sample = c	, Sample touch detail =	Left	, Sample hit time =	2	, Choice = C,	Answer =	Arm	, Answer detail =	Right	, RT1 =	785	, RT2 =	518	, Touch sample X =	316	, Touch sample Y =	310	, Touch choice X =	368	, Touch choice Y =	280	, Adjust time sample =	0	, Adjust time choice =	0	, Hit part sample =	1	, Hit part choice =	1
1	,Trial	No.	=	,19,	Timenow	=	,85258"	, Sample pic =	2	, Choice pic =	2	, Location =	5	, Body part =	Torso	, First touch sample = c	, Sample touch detail =	-	, Sample hit time =	1	, Choice = C,	Answer =	Torso	, Answer detail =	-	, RT1 =	671	, RT2 =	567	, Touch sample X =	230	, Touch sample Y =	168	, Touch choice X =	243	, Touch choice Y =	186	, Adjust time sample =	0	, Adjust time choice =	0	, Hit part sample =	1	, Hit part choice =	1
1	,Trial	No.	=	,20,	Timenow	=	,8533"	, Sample pic =	1	, Choice pic =	1	, Location =	3	, Body part =	Torso	, First touch sample = c	, Sample touch detail =	-	, Sample hit time =	2	, Choice = C,	Answer =	Torso	, Answer detail =	-	, RT1 =	799	, RT2 =	878	, Touch sample X =	267	, Touch sample Y =	272	, Touch choice X =	246	, Touch choice Y =	305	, Adjust time sample =	0	, Adjust time choice =	0	, Hit part sample =	1	, Hit part choice =	1
1	,Trial	No.	=	,21,	Timenow	=	,8538"	, Sample pic =	AA	, Choice pic =	BB	, Location =	5	, Body part =	Leg	, First touch sample = w	, Sample touch detail =	Left	, Sample hit time =	5	, Choice = W,	Answer =	Arm	, Answer detail =	Right	, RT1 =	1754	, RT2 =	721	, Touch sample X =	180	, Touch sample Y =	396	, Touch choice X =	435	, Touch choice Y =	325	, Adjust time sample =	0	, Adjust time choice =	0	, Hit part sample =	1	, Hit part choice =	1
1	,Trial	No.	=	,22,	Timenow	=	,85314"	, Sample pic =	16	, Choice pic =	16	, Location =	16	, Body part =	Arm	, First touch sample = c	, Sample touch detail =	Right	, Sample hit time =	2	, Choice = C,	Answer =	Arm	, Answer detail =	Right	, RT1 =	972	, RT2 =	539	, Touch sample X =	415	, Touch sample Y =	189	, Touch choice X =	377	, Touch choice Y =	171	, Adjust time sample =	0	, Adjust time choice =	0	, Hit part sample =	1	, Hit part choice =	1
1	,Trial	No.	=	,23,	Timenow	=	,85319"	, Sample pic =	18	, Choice pic =	18	, Location =	12	, Body part =	Leg	, First touch sample = c	, Sample touch detail =	Left	, Sample hit time =	2	, Choice = C,	Answer =	Leg	, Answer detail =	Left	, RT1 =	735	, RT2 =	1223	, Touch sample X =	166	, Touch sample Y =	303	, Touch choice X =	153	, Touch choice Y =	348	, Adjust time sample =	0	, Adjust time choice =	0	, Hit part sample =	1	, Hit part choice =	1
1	,Trial	No.	=	,24,	Timenow	=	,85324"	, Sample pic =	15	, Choice pic =	15	, Location =	8	, Body part =	Leg	, First touch sample = w	, Sample touch detail =	Right	, Sample hit time =	6	, Choice = C,	Answer =	Leg	, Answer detail =	Right	, RT1 =	1982	, RT2 =	685	, Touch sample X =	144	, Touch sample Y =	266	, Touch choice X =	221	, Touch choice Y =	324	, Adjust time sample =	0	, Adjust time choice =	0	, Hit part sample =	1	, Hit part choice =	1
1	,Trial	No.	=	,25,	Timenow	=	,85330"	, Sample pic =	1	, Choice pic =	1	, Location =	7	, Body part =	Leg	, First touch sample = w	, Sample touch detail =	Right	, Sample hit time =	6	, Choice = W,	Answer =	Arm	, Answer detail =	Right	, RT1 =	3796	, RT2 =	600	, Touch sample X =	231	, Touch sample Y =	378	, Touch choice X =	354	, Touch choice Y =	262	, Adjust time sample =	0	, Adjust time choice =	0	, Hit part sample =	1	, Hit part choice =	1
1	,Trial	No.	=	,26,	Timenow	=	,85339"	, Sample pic =	KK	, Choice pic =	KK	, Location =	11	, Body part =	Torso	, First touch sample = w	, Sample touch detail =	-	, Sample hit time =	2	, Choice = C,	Answer =	Torso	, Answer detail =	-	, RT1 =	703	, RT2 =	626	, Touch sample X =	268	, Touch sample Y =	290	, Touch choice X =	253	, Touch choice Y =	336	, Adjust time sample =	0	, Adjust time choice =	0	, Hit part sample =	1	, Hit part choice =	1
1	,Trial	No.	=	,27,	Timenow	=	,85343"	, Sample pic =	15	, Choice pic =	15	, Location =	1	, Body part =	Arm	, First touch sample = c	, Sample touch detail =	Left	, Sample hit time =	2	, Choice = W,	Answer =	Leg	, Answer detail =	Right	, RT1 =	734	, RT2 =	506	, Touch sample X =	321	, Touch sample Y =	267	, Touch choice X =	163	, Touch choice Y =	273	, Adjust time sample =	0	, Adjust time choice =	0	, Hit part sample =	1	, Hit part choice =	1
1	,Trial	No.	=	,28,	Timenow	=	,85348"	, Sample pic =	3	, Choice pic =	3	, Location =	10	, Body part =	Head	, First touch sample = w	, Sample touch detail =	-	, Sample hit time =	5	, Choice = C,	Answer =	Head	, Answer detail =	-	, RT1 =	1282	, RT2 =	2920	, Touch sample X =	360	, Touch sample Y =	142	, Touch choice X =	344	, Touch choice Y =	181	, Adjust time sample =	0	, Adjust time choice =	0	, Hit part sample =	1	, Hit part choice =	1
1	,Trial	No.	=	,29,	Timenow	=	,85356"	, Sample pic =	2	, Choice pic =	2	, Location =	3	, Body part =	Head	, First touch sample = c	, Sample touch detail =	-	, Sample hit time =	1	, Choice = C,	Answer =	Head	, Answer detail =	-	, RT1 =	750	, RT2 =	715	, Touch sample X =	260	, Touch sample Y =	103	, Touch choice X =	242	, Touch choice Y =	104	, Adjust time sample =	0	, Adjust time choice =	0	, Hit part sample =	1	, Hit part choice =	1
1	,Trial	No.	=	,30,	Timenow	=	,8541"	, Sample pic =	8	, Choice pic =	8	, Location =	4	, Body part =	Arm	, First touch sample = w	, Sample touch detail =	Right	, Sample hit time =	3	, Choice = C,	Answer =	Arm	, Answer detail =	Right	, RT1 =	625	, RT2 =	702	, Touch sample X =	327	, Touch sample Y =	75	, Touch choice X =	331	, Touch choice Y =	95	, Adjust time sample =	0	, Adjust time choice =	0	, Hit part sample =	1	, Hit part choice =	1
1	,Trial	No.	=	,31,	Timenow	=	,8546"	, Sample pic =	KK	, Choice pic =	KK	, Location =	14	, Body part =	Arm	, First touch sample = c	, Sample touch detail =	Right	, Sample hit time =	4	, Choice = C,	Answer =	Arm	, Answer detail =	Right	, RT1 =	767	, RT2 =	641	, Touch sample X =	361	, Touch sample Y =	370	, Touch choice X =	344	, Touch choice Y =	385	, Adjust time sample =	0	, Adjust time choice =	0	, Hit part sample =	1	, Hit part choice =	1
1	,Trial	No.	=	,32,	Timenow	=	,85411"	, Sample pic =	12	, Choice pic =	12	, Location =	15	, Body part =	Leg	, First touch sample = c	, Sample touch detail =	Right	, Sample hit time =	3	, Choice = C,	Answer =	Leg	, Answer detail =	Right	, RT1 =	859	, RT2 =	578	, Touch sample X =	267	, Touch sample Y =	344	, Touch choice X =	281	, Touch choice Y =	389	, Adjust time sample =	0	, Adjust time choice =	0	, Hit part sample =	1	, Hit part choice =	1
1	,Trial	No.	=	,33,	Timenow	=	,85416"	, Sample pic =	18	, Choice pic =	18	, Location =	4	, Body part =	Arm	, First touch sample = w	, Sample touch detail =	Right	, Sample hit time =	4	, Choice = C,	Answer =	Arm	, Answer detail =	Right	, RT1 =	610	, RT2 =	1313	, Touch sample X =	393	, Touch sample Y =	210	, Touch choice X =	414	, Touch choice Y =	244	, Adjust time sample =	0	, Adjust time choice =	0	, Hit part sample =	1	, Hit part choice =	1
1	,Trial	No.	=	,34,	Timenow	=	,85422"	, Sample pic =	4	, Choice pic =	4	, Location =	10	, Body part =	Head	, First touch sample = c	, Sample touch detail =	-	, Sample hit time =	2	, Choice = C,	Answer =	Head	, Answer detail =	-	, RT1 =	750	, RT2 =	1234	, Touch sample X =	91	, Touch sample Y =	181	, Touch choice X =	85	, Touch choice Y =	215	, Adjust time sample =	0	, Adjust time choice =	0	, Hit part sample =	1	, Hit part choice =	1
1	,Trial	No.	=	,35,	Timenow	=	,85427"	, Sample pic =	AA	, Choice pic =	BB	, Location =	1	, Body part =	Head	, First touch sample = w	, Sample touch detail =	-	, Sample hit time =	7	, Choice = C,	Answer =	Head	, Answer detail =	-	, RT1 =	1922	, RT2 =	508	, Touch sample X =	324	, Touch sample Y =	201	, Touch choice X =	253	, Touch choice Y =	177	, Adjust time sample =	0	, Adjust time choice =	0	, Hit part sample =	1	, Hit part choice =	1
1	,Trial	No.	=	,36,	Timenow	=	,85433"	, Sample pic =	4	, Choice pic =	4	, Location =	2	, Body part =	Leg	, First touch sample = w	, Sample touch detail =	Right	, Sample hit time =	3	, Choice = C,	Answer =	Leg	, Answer detail =	Right	, RT1 =	1016	, RT2 =	567	, Touch sample X =	424	, Touch sample Y =	331	, Touch choice X =	411	, Touch choice Y =	325	, Adjust time sample =	0	, Adjust time choice =	0	, Hit part sample =	1	, Hit part choice =	1
1	,Trial	No.	=	,37,	Timenow	=	,85437"	, Sample pic =	12	, Choice pic =	12	, Location =	6	, Body part =	Torso	, First touch sample = c	, Sample touch detail =	-	, Sample hit time =	1	, Choice = C,	Answer =	Torso	, Answer detail =	-	, RT1 =	437	, RT2 =	842	, Touch sample X =	242	, Touch sample Y =	158	, Touch choice X =	256	, Touch choice Y =	200	, Adjust time sample =	0	, Adjust time choice =	0	, Hit part sample =	1	, Hit part choice =	1
1	,Trial	No.	=	,38,	Timenow	=	,85442"	, Sample pic =	3	, Choice pic =	3	, Location =	15	, Body part =	Torso	, First touch sample = c	, Sample touch detail =	-	, Sample hit time =	4	, Choice = W,	Answer =	Arm	, Answer detail =	Left	, RT1 =	750	, RT2 =	585	, Touch sample X =	238	, Touch sample Y =	133	, Touch choice X =	258	, Touch choice Y =	262	, Adjust time sample =	0	, Adjust time choice =	0	, Hit part sample =	1	, Hit part choice =	1
1	,Trial	No.	=	,39,	Timenow	=	,85447"	, Sample pic =	18	, Choice pic =	18	, Location =	12	, Body part =	Head	, First touch sample = c	, Sample touch detail =	-	, Sample hit time =	2	, Choice = C,	Answer =	Head	, Answer detail =	-	, RT1 =	814	, RT2 =	1234	, Touch sample X =	280	, Touch sample Y =	112	, Touch choice X =	261	, Touch choice Y =	161	, Adjust time sample =	0	, Adjust time choice =	0	, Hit part sample =	1	, Hit part choice =	1
1	,Trial	No.	=	,40,	Timenow	=	,85452"	, Sample pic =	KK	, Choice pic =	KK	, Location =	16	, Body part =	Leg	, First touch sample = w	, Sample touch detail =	Right	, Sample hit time =	2	, Choice = W,	Answer =	Arm	, Answer detail =	Right	, RT1 =	720	, RT2 =	724	, Touch sample X =	270	, Touch sample Y =	406	, Touch choice X =	345	, Touch choice Y =	313	, Adjust time sample =	0	, Adjust time choice =	0	, Hit part sample =	1	, Hit part choice =	1
1	,Trial	No.	=	,41,	Timenow	=	,85458"	, Sample pic =	4	, Choice pic =	4	, Location =	3	, Body part =	Torso	, First touch sample = c	, Sample touch detail =	-	, Sample hit time =	2	, Choice = C,	Answer =	Torso	, Answer detail =	-	, RT1 =	1234	, RT2 =	507	, Touch sample X =	279	, Touch sample Y =	148	, Touch choice X =	305	, Touch choice Y =	221	, Adjust time sample =	0	, Adjust time choice =	0	, Hit part sample =	1	, Hit part choice =	1
1	,Trial	No.	=	,42,	Timenow	=	,8553"	, Sample pic =	8	, Choice pic =	8	, Location =	2	, Body part =	Torso	, First touch sample = c	, Sample touch detail =	-	, Sample hit time =	1	, Choice = C,	Answer =	Torso	, Answer detail =	-	, RT1 =	735	, RT2 =	602	, Touch sample X =	253	, Touch sample Y =	245	, Touch choice X =	260	, Touch choice Y =	270	, Adjust time sample =	0	, Adjust time choice =	0	, Hit part sample =	1	, Hit part choice =	1
1	,Trial	No.	=	,43,	Timenow	=	,8557"	, Sample pic =	12	, Choice pic =	12	, Location =	13	, Body part =	Head	, First touch sample = w	, Sample touch detail =	-	, Sample hit time =	3	, Choice = C,	Answer =	Head	, Answer detail =	-	, RT1 =	1440	, RT2 =	1185	, Touch sample X =	276	, Touch sample Y =	80	, Touch choice X =	264	, Touch choice Y =	84	, Adjust time sample =	0	, Adjust time choice =	0	, Hit part sample =	1	, Hit part choice =	1
1	,Trial	No.	=	,44,	Timenow	=	,85513"	, Sample pic =	12	, Choice pic =	12	, Location =	14	, Body part =	Arm	, First touch sample = w	, Sample touch detail =	Right	, Sample hit time =	5	, Choice = C,	Answer =	Arm	, Answer detail =	Right	, RT1 =	968	, RT2 =	667	, Touch sample X =	332	, Touch sample Y =	80	, Touch choice X =	350	, Touch choice Y =	87	, Adjust time sample =	0	, Adjust time choice =	0	, Hit part sample =	1	, Hit part choice =	1
2	,Trial	No.	=	,1,	Timenow	=	,8571"	, Sample pic =	12	, Choice pic =	12	, Location =	15	, Body part =	Torso	, First touch sample = c	, Sample touch detail =	-	, Sample hit time =	2	, Choice = C,	Answer =	Torso	, Answer detail =	-	, RT1 =	463	, RT2 =	695	, Touch sample X =	232	, Touch sample Y =	240	, Touch choice X =	254	, Touch choice Y =	149	, Adjust time sample =	0	, Adjust time choice =	0	, Hit part sample =	1	, Hit part choice =	1
2	,Trial	No.	=	,2,	Timenow	=	,8576"	, Sample pic =	15	, Choice pic =	15	, Location =	3	, Body part =	Head	, First touch sample = c	, Sample touch detail =	-	, Sample hit time =	2	, Choice = W,	Answer =	Arm	, Answer detail =	Left	, RT1 =	835	, RT2 =	565	, Touch sample X =	404	, Touch sample Y =	133	, Touch choice X =	345	, Touch choice Y =	182	, Adjust time sample =	0	, Adjust time choice =	0	, Hit part sample =	1	, Hit part choice =	1
2	,Trial	No.	=	,3,	Timenow	=	,85711"	, Sample pic =	15	, Choice pic =	15	, Location =	8	, Body part =	Arm	, First touch sample = w	, Sample touch detail =	Right	, Sample hit time =	2	, Choice = W,	Answer =	Head	, Answer detail =	-	, RT1 =	588	, RT2 =	898	, Touch sample X =	371	, Touch sample Y =	205	, Touch choice X =	429	, Touch choice Y =	177	, Adjust time sample =	0	, Adjust time choice =	0	, Hit part sample =	1	, Hit part choice =	1
2	,Trial	No.	=	,4,	Timenow	=	,85716"	, Sample pic =	18	, Choice pic =	18	, Location =	9	, Body part =	Torso	, First touch sample = w	, Sample touch detail =	-	, Sample hit time =	6	, Choice = W,	Answer =	Leg	, Answer detail =	Right	, RT1 =	1548	, RT2 =	593	, Touch sample X =	257	, Touch sample Y =	264	, Touch choice X =	321	, Touch choice Y =	276	, Adjust time sample =	0	, Adjust time choice =	0	, Hit part sample =	1	, Hit part choice =	1
2	,Trial	No.	=	,5,	Timenow	=	,85722"	, Sample pic =	CC	, Choice pic =	DD	, Location =	8	, Body part =	Torso	, First touch sample = c	, Sample touch detail =	-	, Sample hit time =	1	, Choice = C,	Answer =	Torso	, Answer detail =	-	, RT1 =	453	, RT2 =	613	, Touch sample X =	259	, Touch sample Y =	214	, Touch choice X =	254	, Touch choice Y =	270	, Adjust time sample =	0	, Adjust time choice =	0	, Hit part sample =	1	, Hit part choice =	1
2	,Trial	No.	=	,6,	Timenow	=	,85727"	, Sample pic =	1	, Choice pic =	1	, Location =	6	, Body part =	Head	, First touch sample = w	, Sample touch detail =	-	, Sample hit time =	3	, Choice = C,	Answer =	Head	, Answer detail =	-	, RT1 =	645	, RT2 =	597	, Touch sample X =	295	, Touch sample Y =	181	, Touch choice X =	265	, Touch choice Y =	228	, Adjust time sample =	0	, Adjust time choice =	0	, Hit part sample =	1	, Hit part choice =	1
2	,Trial	No.	=	,7,	Timenow	=	,85731"	, Sample pic =	8	, Choice pic =	8	, Location =	1	, Body part =	Torso	, First touch sample = w	, Sample touch detail =	-	, Sample hit time =	5	, Choice = C,	Answer =	Torso	, Answer detail =	-	, RT1 =	1583	, RT2 =	553	, Touch sample X =	285	, Touch sample Y =	270	, Touch choice X =	229	, Touch choice Y =	217	, Adjust time sample =	0	, Adjust time choice =	0	, Hit part sample =	1	, Hit part choice =	1
2	,Trial	No.	=	,8,	Timenow	=	,85737"	, Sample pic =	18	, Choice pic =	18	, Location =	9	, Body part =	Leg	, First touch sample = c	, Sample touch detail =	Left	, Sample hit time =	2	, Choice = C,	Answer =	Leg	, Answer detail =	Left	, RT1 =	777	, RT2 =	618	, Touch sample X =	171	, Touch sample Y =	344	, Touch choice X =	197	, Touch choice Y =	328	, Adjust time sample =	0	, Adjust time choice =	0	, Hit part sample =	1	, Hit part choice =	1
2	,Trial	No.	=	,9,	Timenow	=	,85742"	, Sample pic =	12	, Choice pic =	12	, Location =	14	, Body part =	Leg	, First touch sample = c	, Sample touch detail =	Right	, Sample hit time =	4	, Choice = C,	Answer =	Leg	, Answer detail =	Right	, RT1 =	773	, RT2 =	693	, Touch sample X =	283	, Touch sample Y =	308	, Touch choice X =	275	, Touch choice Y =	373	, Adjust time sample =	0	, Adjust time choice =	0	, Hit part sample =	1	, Hit part choice =	1
2	,Trial	No.	=	,10,	Timenow	=	,85747"	, Sample pic =	LL	, Choice pic =	LL	, Location =	5	, Body part =	Leg	, First touch sample = w	, Sample touch detail =	Left	, Sample hit time =	3	, Choice = C,	Answer =	Leg	, Answer detail =	Right	, RT1 =	1062	, RT2 =	874	, Touch sample X =	177	, Touch sample Y =	436	, Touch choice X =	295	, Touch choice Y =	354	, Adjust time sample =	0	, Adjust time choice =	0	, Hit part sample =	1	, Hit part choice =	1
2	,Trial	No.	=	,11,	Timenow	=	,85752"	, Sample pic =	2	, Choice pic =	2	, Location =	7	, Body part =	Arm	, First touch sample = w	, Sample touch detail =	Right	, Sample hit time =	3	, Choice = W,	Answer =	Head	, Answer detail =	-	, RT1 =	983	, RT2 =	1838	, Touch sample X =	346	, Touch sample Y =	207	, Touch choice X =	242	, Touch choice Y =	86	, Adjust time sample =	0	, Adjust time choice =	0	, Hit part sample =	1	, Hit part choice =	1
2	,Trial	No.	=	,12,	Timenow	=	,85758"	, Sample pic =	15	, Choice pic =	15	, Location =	16	, Body part =	Torso	, First touch sample = w	, Sample touch detail =	-	, Sample hit time =	7	, Choice = C,	Answer =	Torso	, Answer detail =	-	, RT1 =	1910	, RT2 =	472	, Touch sample X =	288	, Touch sample Y =	142	, Touch choice X =	262	, Touch choice Y =	137	, Adjust time sample =	0	, Adjust time choice =	0	, Hit part sample =	1	, Hit part choice =	1
2	,Trial	No.	=	,13,	Timenow	=	,8584"	, Sample pic =	12	, Choice pic =	12	, Location =	14	, Body part =	Arm	, First touch sample = c	, Sample touch detail =	Right	, Sample hit time =	3	, Choice = C,	Answer =	Arm	, Answer detail =	Right	, RT1 =	924	, RT2 =	662	, Touch sample X =	335	, Touch sample Y =	51	, Touch choice X =	349	, Touch choice Y =	95	, Adjust time sample =	0	, Adjust time choice =	0	, Hit part sample =	1	, Hit part choice =	1
2	,Trial	No.	=	,14,	Timenow	=	,8589"	, Sample pic =	LL	, Choice pic =	LL	, Location =	2	, Body part =	Arm	, First touch sample = w	, Sample touch detail =	Right	, Sample hit time =	9	, Choice = C,	Answer =	Arm	, Answer detail =	Right	, RT1 =	2235	, RT2 =	488	, Touch sample X =	349	, Touch sample Y =	76	, Touch choice X =	334	, Touch choice Y =	94	, Adjust time sample =	0	, Adjust time choice =	0	, Hit part sample =	1	, Hit part choice =	1
2	,Trial	No.	=	,15,	Timenow	=	,85816"	, Sample pic =	3	, Choice pic =	3	, Location =	4	, Body part =	Torso	, First touch sample = w	, Sample touch detail =	-	, Sample hit time =	9	, Choice = W,	Answer =	Arm	, Answer detail =	Left	, RT1 =	1862	, RT2 =	635	, Touch sample X =	257	, Touch sample Y =	139	, Touch choice X =	274	, Touch choice Y =	255	, Adjust time sample =	0	, Adjust time choice =	0	, Hit part sample =	1	, Hit part choice =	1
2	,Trial	No.	=	,16,	Timenow	=	,85822"	, Sample pic =	3	, Choice pic =	3	, Location =	10	, Body part =	Head	, First touch sample = w	, Sample touch detail =	-	, Sample hit time =	2	, Choice = C,	Answer =	Head	, Answer detail =	-	, RT1 =	669	, RT2 =	1393	, Touch sample X =	338	, Touch sample Y =	154	, Touch choice X =	333	, Touch choice Y =	194	, Adjust time sample =	0	, Adjust time choice =	0	, Hit part sample =	1	, Hit part choice =	1
2	,Trial	No.	=	,17,	Timenow	=	,85827"	, Sample pic =	16	, Choice pic =	16	, Location =	1	, Body part =	Leg	, First touch sample = w	, Sample touch detail =	Left	, Sample hit time =	8	, Choice = C,	Answer =	Leg	, Answer detail =	Right	, RT1 =	1985	, RT2 =	536	, Touch sample X =	253	, Touch sample Y =	371	, Touch choice X =	370	, Touch choice Y =	369	, Adjust time sample =	0	, Adjust time choice =	0	, Hit part sample =	1	, Hit part choice =	1
2	,Trial	No.	=	,18,	Timenow	=	,85833"	, Sample pic =	1	, Choice pic =	1	, Location =	14	, Body part =	Leg	, First touch sample = w	, Sample touch detail =	Left	, Sample hit time =	6	, Choice = C,	Answer =	Leg	, Answer detail =	Left	, RT1 =	1155	, RT2 =	741	, Touch sample X =	147	, Touch sample Y =	320	, Touch choice X =	115	, Touch choice Y =	350	, Adjust time sample =	0	, Adjust time choice =	0	, Hit part sample =	1	, Hit part choice =	1
2	,Trial	No.	=	,19,	Timenow	=	,85838"	, Sample pic =	4	, Choice pic =	4	, Location =	12	, Body part =	Arm	, First touch sample = c	, Sample touch detail =	Right	, Sample hit time =	1	, Choice = C,	Answer =	Arm	, Answer detail =	Right	, RT1 =	496	, RT2 =	745	, Touch sample X =	198	, Touch sample Y =	353	, Touch choice X =	163	, Touch choice Y =	311	, Adjust time sample =	0	, Adjust time choice =	0	, Hit part sample =	1	, Hit part choice =	1
2	,Trial	No.	=	,20,	Timenow	=	,85843"	, Sample pic =	CC	, Choice pic =	DD	, Location =	13	, Body part =	Arm	, First touch sample = c	, Sample touch detail =	Left	, Sample hit time =	1	, Choice = C,	Answer =	Arm	, Answer detail =	Right	, RT1 =	799	, RT2 =	589	, Touch sample X =	162	, Touch sample Y =	360	, Touch choice X =	317	, Touch choice Y =	77	, Adjust time sample =	0	, Adjust time choice =	0	, Hit part sample =	1	, Hit part choice =	1
2	,Trial	No.	=	,21,	Timenow	=	,85847"	, Sample pic =	4	, Choice pic =	4	, Location =	11	, Body part =	Leg	, First touch sample = c	, Sample touch detail =	Right	, Sample hit time =	1	, Choice = C,	Answer =	Leg	, Answer detail =	Right	, RT1 =	460	, RT2 =	690	, Touch sample X =	413	, Touch sample Y =	259	, Touch choice X =	423	, Touch choice Y =	313	, Adjust time sample =	0	, Adjust time choice =	0	, Hit part sample =	1	, Hit part choice =	1
2	,Trial	No.	=	,22,	Timenow	=	,85852"	, Sample pic =	8	, Choice pic =	8	, Location =	1	, Body part =	Leg	, First touch sample = c	, Sample touch detail =	Right	, Sample hit time =	1	, Choice = C,	Answer =	Leg	, Answer detail =	Left	, RT1 =	507	, RT2 =	874	, Touch sample X =	249	, Touch sample Y =	403	, Touch choice X =	168	, Touch choice Y =	404	, Adjust time sample =	1	, Adjust time choice =	0	, Hit part sample =	1	, Hit part choice =	1
2	,Trial	No.	=	,23,	Timenow	=	,85856"	, Sample pic =	LL	, Choice pic =	LL	, Location =	5	, Body part =	Torso	, First touch sample = w	, Sample touch detail =	-	, Sample hit time =	4	, Choice = C,	Answer =	Torso	, Answer detail =	-	, RT1 =	1329	, RT2 =	658	, Touch sample X =	205	, Touch sample Y =	280	, Touch choice X =	240	, Touch choice Y =	239	, Adjust time sample =	0	, Adjust time choice =	0	, Hit part sample =	1	, Hit part choice =	1
2	,Trial	No.	=	,24,	Timenow	=	,8592"	, Sample pic =	1	, Choice pic =	1	, Location =	9	, Body part =	Arm	, First touch sample = c	, Sample touch detail =	Right	, Sample hit time =	2	, Choice = C,	Answer =	Arm	, Answer detail =	Right	, RT1 =	917	, RT2 =	596	, Touch sample X =	355	, Touch sample Y =	264	, Touch choice X =	398	, Touch choice Y =	310	, Adjust time sample =	0	, Adjust time choice =	0	, Hit part sample =	1	, Hit part choice =	1
2	,Trial	No.	=	,25,	Timenow	=	,8596"	, Sample pic =	8	, Choice pic =	8	, Location =	3	, Body part =	Head	, First touch sample = c	, Sample touch detail =	-	, Sample hit time =	1	, Choice = C,	Answer =	Head	, Answer detail =	-	, RT1 =	812	, RT2 =	540	, Touch sample X =	251	, Touch sample Y =	133	, Touch choice X =	275	, Touch choice Y =	157	, Adjust time sample =	0	, Adjust time choice =	0	, Hit part sample =	1	, Hit part choice =	1
2	,Trial	No.	=	,26,	Timenow	=	,85911"	, Sample pic =	12	, Choice pic =	12	, Location =	13	, Body part =	Head	, First touch sample = c	, Sample touch detail =	-	, Sample hit time =	1	, Choice = C,	Answer =	Head	, Answer detail =	-	, RT1 =	754	, RT2 =	643	, Touch sample X =	255	, Touch sample Y =	77	, Touch choice X =	266	, Touch choice Y =	108	, Adjust time sample =	0	, Adjust time choice =	0	, Hit part sample =	1	, Hit part choice =	1
2	,Trial	No.	=	,27,	Timenow	=	,85916"	, Sample pic =	16	, Choice pic =	16	, Location =	10	, Body part =	Head	, First touch sample = c	, Sample touch detail =	-	, Sample hit time =	3	, Choice = C,	Answer =	Head	, Answer detail =	-	, RT1 =	780	, RT2 =	647	, Touch sample X =	315	, Touch sample Y =	191	, Touch choice X =	306	, Touch choice Y =	187	, Adjust time sample =	0	, Adjust time choice =	0	, Hit part sample =	1	, Hit part choice =	1
2	,Trial	No.	=	,28,	Timenow	=	,85921"	, Sample pic =	15	, Choice pic =	15	, Location =	16	, Body part =	Leg	, First touch sample = c	, Sample touch detail =	Right	, Sample hit time =	2	, Choice = C,	Answer =	Leg	, Answer detail =	Right	, RT1 =	1012	, RT2 =	561	, Touch sample X =	216	, Touch sample Y =	349	, Touch choice X =	192	, Touch choice Y =	311	, Adjust time sample =	0	, Adjust time choice =	0	, Hit part sample =	1	, Hit part choice =	1
2	,Trial	No.	=	,29,	Timenow	=	,85926"	, Sample pic =	LL	, Choice pic =	LL	, Location =	7	, Body part =	Head	, First touch sample = c	, Sample touch detail =	-	, Sample hit time =	1	, Choice = C,	Answer =	Head	, Answer detail =	-	, RT1 =	765	, RT2 =	545	, Touch sample X =	265	, Touch sample Y =	113	, Touch choice X =	245	, Touch choice Y =	152	, Adjust time sample =	0	, Adjust time choice =	0	, Hit part sample =	1	, Hit part choice =	1
2	,Trial	No.	=	,30,	Timenow	=	,85931"	, Sample pic =	16	, Choice pic =	16	, Location =	2	, Body part =	Torso	, First touch sample = c	, Sample touch detail =	-	, Sample hit time =	3	, Choice = C,	Answer =	Torso	, Answer detail =	-	, RT1 =	815	, RT2 =	493	, Touch sample X =	311	, Touch sample Y =	295	, Touch choice X =	327	, Touch choice Y =	295	, Adjust time sample =	1	, Adjust time choice =	0	, Hit part sample =	1	, Hit part choice =	1
2	,Trial	No.	=	,31,	Timenow	=	,85935"	, Sample pic =	18	, Choice pic =	18	, Location =	6	, Body part =	Arm	, First touch sample = c	, Sample touch detail =	Right	, Sample hit time =	3	, Choice = W,	Answer =	Leg	, Answer detail =	Left	, RT1 =	936	, RT2 =	1003	, Touch sample X =	365	, Touch sample Y =	191	, Touch choice X =	181	, Touch choice Y =	316	, Adjust time sample =	0	, Adjust time choice =	0	, Hit part sample =	1	, Hit part choice =	1
2	,Trial	No.	=	,32,	Timenow	=	,85941"	, Sample pic =	3	, Choice pic =	3	, Location =	2	, Body part =	Arm	, First touch sample = c	, Sample touch detail =	Left	, Sample hit time =	2	, Choice = C,	Answer =	Arm	, Answer detail =	Left	, RT1 =	647	, RT2 =	724	, Touch sample X =	281	, Touch sample Y =	306	, Touch choice X =	275	, Touch choice Y =	262	, Adjust time sample =	0	, Adjust time choice =	0	, Hit part sample =	1	, Hit part choice =	1
2	,Trial	No.	=	,33,	Timenow	=	,85946"	, Sample pic =	3	, Choice pic =	3	, Location =	6	, Body part =	Leg	, First touch sample = w	, Sample touch detail =	Left	, Sample hit time =	10	, Choice = W,	Answer =	Arm	, Answer detail =	Left	, RT1 =	2329	, RT2 =	734	, Touch sample X =	107	, Touch sample Y =	312	, Touch choice X =	284	, Touch choice Y =	336	, Adjust time sample =	0	, Adjust time choice =	0	, Hit part sample =	1	, Hit part choice =	1
2	,Trial	No.	=	,34,	Timenow	=	,85952"	, Sample pic =	2	, Choice pic =	2	, Location =	5	, Body part =	Leg	, First touch sample = c	, Sample touch detail =	Left	, Sample hit time =	2	, Choice = C,	Answer =	Leg	, Answer detail =	Right	, RT1 =	889	, RT2 =	644	, Touch sample X =	176	, Touch sample Y =	383	, Touch choice X =	285	, Touch choice Y =	318	, Adjust time sample =	0	, Adjust time choice =	0	, Hit part sample =	1	, Hit part choice =	1
2	,Trial	No.	=	,35,	Timenow	=	,85957"	, Sample pic =	2	, Choice pic =	2	, Location =	8	, Body part =	Torso	, First touch sample = c	, Sample touch detail =	-	, Sample hit time =	1	, Choice = C,	Answer =	Torso	, Answer detail =	-	, RT1 =	519	, RT2 =	1431	, Touch sample X =	251	, Touch sample Y =	199	, Touch choice X =	215	, Touch choice Y =	207	, Adjust time sample =	0	, Adjust time choice =	0	, Hit part sample =	1	, Hit part choice =	1
2	,Trial	No.	=	,36,	Timenow	=	,902"	, Sample pic =	CC	, Choice pic =	DD	, Location =	4	, Body part =	Head	, First touch sample = w	, Sample touch detail =	-	, Sample hit time =	3	, Choice = C,	Answer =	Head	, Answer detail =	-	, RT1 =	563	, RT2 =	536	, Touch sample X =	240	, Touch sample Y =	169	, Touch choice X =	245	, Touch choice Y =	172	, Adjust time sample =	0	, Adjust time choice =	0	, Hit part sample =	1	, Hit part choice =	1
2	,Trial	No.	=	,37,	Timenow	=	,907"	, Sample pic =	4	, Choice pic =	4	, Location =	11	, Body part =	Head	, First touch sample = c	, Sample touch detail =	-	, Sample hit time =	2	, Choice = C,	Answer =	Head	, Answer detail =	-	, RT1 =	1076	, RT2 =	663	, Touch sample X =	107	, Touch sample Y =	179	, Touch choice X =	92	, Touch choice Y =	212	, Adjust time sample =	0	, Adjust time choice =	0	, Hit part sample =	1	, Hit part choice =	1
2	,Trial	No.	=	,38,	Timenow	=	,9012"	, Sample pic =	2	, Choice pic =	2	, Location =	15	, Body part =	Head	, First touch sample = w	, Sample touch detail =	-	, Sample hit time =	3	, Choice = C,	Answer =	Head	, Answer detail =	-	, RT1 =	621	, RT2 =	614	, Touch sample X =	241	, Touch sample Y =	114	, Touch choice X =	243	, Touch choice Y =	114	, Adjust time sample =	0	, Adjust time choice =	0	, Hit part sample =	1	, Hit part choice =	1
2	,Trial	No.	=	,39,	Timenow	=	,9016"	, Sample pic =	1	, Choice pic =	1	, Location =	10	, Body part =	Torso	, First touch sample = c	, Sample touch detail =	-	, Sample hit time =	3	, Choice = C,	Answer =	Torso	, Answer detail =	-	, RT1 =	788	, RT2 =	573	, Touch sample X =	222	, Touch sample Y =	295	, Touch choice X =	234	, Touch choice Y =	314	, Adjust time sample =	0	, Adjust time choice =	0	, Hit part sample =	1	, Hit part choice =	1
2	,Trial	No.	=	,40,	Timenow	=	,9021"	, Sample pic =	CC	, Choice pic =	DD	, Location =	16	, Body part =	Leg	, First touch sample = c	, Sample touch detail =	Right	, Sample hit time =	2	, Choice = W,	Answer =	Arm	, Answer detail =	Right	, RT1 =	766	, RT2 =	951	, Touch sample X =	317	, Touch sample Y =	429	, Touch choice X =	287	, Touch choice Y =	65	, Adjust time sample =	0	, Adjust time choice =	0	, Hit part sample =	1	, Hit part choice =	1
2	,Trial	No.	=	,41,	Timenow	=	,9026"	, Sample pic =	18	, Choice pic =	18	, Location =	7	, Body part =	Head	, First touch sample = c	, Sample touch detail =	-	, Sample hit time =	1	, Choice = C,	Answer =	Head	, Answer detail =	-	, RT1 =	667	, RT2 =	492	, Touch sample X =	276	, Touch sample Y =	177	, Touch choice X =	272	, Touch choice Y =	146	, Adjust time sample =	0	, Adjust time choice =	0	, Hit part sample =	1	, Hit part choice =	1
2	,Trial	No.	=	,42,	Timenow	=	,9031"	, Sample pic =	8	, Choice pic =	8	, Location =	13	, Body part =	Arm	, First touch sample = w	, Sample touch detail =	Right	, Sample hit time =	2	, Choice = C,	Answer =	Arm	, Answer detail =	Right	, RT1 =	1169	, RT2 =	474	, Touch sample X =	345	, Touch sample Y =	85	, Touch choice X =	333	, Touch choice Y =	91	, Adjust time sample =	0	, Adjust time choice =	0	, Hit part sample =	1	, Hit part choice =	1
2	,Trial	No.	=	,43,	Timenow	=	,9036"	, Sample pic =	4	, Choice pic =	4	, Location =	4	, Body part =	Torso	, First touch sample = w	, Sample touch detail =	-	, Sample hit time =	5	, Choice = C,	Answer =	Torso	, Answer detail =	-	, RT1 =	1044	, RT2 =	614	, Touch sample X =	246	, Touch sample Y =	157	, Touch choice X =	276	, Touch choice Y =	183	, Adjust time sample =	0	, Adjust time choice =	0	, Hit part sample =	1	, Hit part choice =	1
2	,Trial	No.	=	,44,	Timenow	=	,9041"	, Sample pic =	16	, Choice pic =	16	, Location =	12	, Body part =	Arm	, First touch sample = c	, Sample touch detail =	Right	, Sample hit time =	1	, Choice = C,	Answer =	Arm	, Answer detail =	Right	, RT1 =	669	, RT2 =	574	, Touch sample X =	381	, Touch sample Y =	131	, Touch choice X =	407	, Touch choice Y =	172	, Adjust time sample =	0	, Adjust time choice =	0	, Hit part sample =	1	, Hit part choice =	1
3	,Trial	No.	=	,1,	Timenow	=	,9153"	, Sample pic =	16	, Choice pic =	16	, Location =	9	, Body part =	Torso	, First touch sample = w	, Sample touch detail =	-	, Sample hit time =	6	, Choice = C,	Answer =	Torso	, Answer detail =	-	, RT1 =	3488	, RT2 =	543	, Touch sample X =	294	, Touch sample Y =	309	, Touch choice X =	312	, Touch choice Y =	280	, Adjust time sample =	1	, Adjust time choice =	0	, Hit part sample =	1	, Hit part choice =	1
3	,Trial	No.	=	,2,	Timenow	=	,920"	, Sample pic =	1	, Choice pic =	1	, Location =	4	, Body part =	Head	, First touch sample = w	, Sample touch detail =	-	, Sample hit time =	3	, Choice = C,	Answer =	Head	, Answer detail =	-	, RT1 =	513	, RT2 =	531	, Touch sample X =	255	, Touch sample Y =	191	, Touch choice X =	272	, Touch choice Y =	215	, Adjust time sample =	0	, Adjust time choice =	0	, Hit part sample =	1	, Hit part choice =	1
3	,Trial	No.	=	,3,	Timenow	=	,925"	, Sample pic =	EE	, Choice pic =	FF	, Location =	2	, Body part =	Arm	, First touch sample = c	, Sample touch detail =	Right	, Sample hit time =	1	, Choice = C,	Answer =	Arm	, Answer detail =	Left	, RT1 =	657	, RT2 =	4602	, Touch sample X =	333	, Touch sample Y =	141	, Touch choice X =	308	, Touch choice Y =	361	, Adjust time sample =	0	, Adjust time choice =	0	, Hit part sample =	1	, Hit part choice =	1
3	,Trial	No.	=	,4,	Timenow	=	,9213"	, Sample pic =	3	, Choice pic =	3	, Location =	12	, Body part =	Arm	, First touch sample = c	, Sample touch detail =	Left	, Sample hit time =	1	, Choice = C,	Answer =	Arm	, Answer detail =	Right	, RT1 =	523	, RT2 =	581	, Touch sample X =	289	, Touch sample Y =	320	, Touch choice X =	341	, Touch choice Y =	267	, Adjust time sample =	0	, Adjust time choice =	0	, Hit part sample =	1	, Hit part choice =	1
3	,Trial	No.	=	,5,	Timenow	=	,9218"	, Sample pic =	8	, Choice pic =	8	, Location =	16	, Body part =	Head	, First touch sample = c	, Sample touch detail =	-	, Sample hit time =	2	, Choice = C,	Answer =	Head	, Answer detail =	-	, RT1 =	1185	, RT2 =	496	, Touch sample X =	286	, Touch sample Y =	136	, Touch choice X =	252	, Touch choice Y =	154	, Adjust time sample =	0	, Adjust time choice =	0	, Hit part sample =	1	, Hit part choice =	1
3	,Trial	No.	=	,6,	Timenow	=	,9223"	, Sample pic =	1	, Choice pic =	1	, Location =	2	, Body part =	Torso	, First touch sample = c	, Sample touch detail =	-	, Sample hit time =	2	, Choice = C,	Answer =	Torso	, Answer detail =	-	, RT1 =	777	, RT2 =	564	, Touch sample X =	228	, Touch sample Y =	277	, Touch choice X =	227	, Touch choice Y =	295	, Adjust time sample =	0	, Adjust time choice =	0	, Hit part sample =	1	, Hit part choice =	1
3	,Trial	No.	=	,7,	Timenow	=	,9228"	, Sample pic =	MM	, Choice pic =	MM	, Location =	3	, Body part =	Arm	, First touch sample = w	, Sample touch detail =	Right	, Sample hit time =	5	, Choice = C,	Answer =	Arm	, Answer detail =	Right	, RT1 =	1984	, RT2 =	688	, Touch sample X =	327	, Touch sample Y =	123	, Touch choice X =	321	, Touch choice Y =	136	, Adjust time sample =	0	, Adjust time choice =	0	, Hit part sample =	1	, Hit part choice =	1
3	,Trial	No.	=	,8,	Timenow	=	,9235"	, Sample pic =	3	, Choice pic =	3	, Location =	13	, Body part =	Torso	, First touch sample = w	, Sample touch detail =	-	, Sample hit time =	2	, Choice = C,	Answer =	Torso	, Answer detail =	-	, RT1 =	949	, RT2 =	733	, Touch sample X =	204	, Touch sample Y =	169	, Touch choice X =	195	, Touch choice Y =	198	, Adjust time sample =	0	, Adjust time choice =	0	, Hit part sample =	1	, Hit part choice =	1
3	,Trial	No.	=	,9,	Timenow	=	,9240"	, Sample pic =	12	, Choice pic =	12	, Location =	14	, Body part =	Leg	, First touch sample = c	, Sample touch detail =	Right	, Sample hit time =	4	, Choice = C,	Answer =	Leg	, Answer detail =	Right	, RT1 =	830	, RT2 =	650	, Touch sample X =	252	, Touch sample Y =	345	, Touch choice X =	253	, Touch choice Y =	381	, Adjust time sample =	0	, Adjust time choice =	0	, Hit part sample =	1	, Hit part choice =	1
3	,Trial	No.	=	,10,	Timenow	=	,9245"	, Sample pic =	16	, Choice pic =	16	, Location =	7	, Body part =	Leg	, First touch sample = w	, Sample touch detail =	Right	, Sample hit time =	3	, Choice = C,	Answer =	Leg	, Answer detail =	Right	, RT1 =	963	, RT2 =	1151	, Touch sample X =	372	, Touch sample Y =	399	, Touch choice X =	365	, Touch choice Y =	361	, Adjust time sample =	0	, Adjust time choice =	0	, Hit part sample =	1	, Hit part choice =	1
3	,Trial	No.	=	,11,	Timenow	=	,9250"	, Sample pic =	8	, Choice pic =	8	, Location =	8	, Body part =	Arm	, First touch sample = w	, Sample touch detail =	Right	, Sample hit time =	8	, Choice = C,	Answer =	Arm	, Answer detail =	Right	, RT1 =	2018	, RT2 =	639	, Touch sample X =	354	, Touch sample Y =	76	, Touch choice X =	348	, Touch choice Y =	107	, Adjust time sample =	0	, Adjust time choice =	0	, Hit part sample =	1	, Hit part choice =	1
3	,Trial	No.	=	,12,	Timenow	=	,9256"	, Sample pic =	EE	, Choice pic =	FF	, Location =	16	, Body part =	Leg	, First touch sample = w	, Sample touch detail =	Left	, Sample hit time =	3	, Choice = W,	Answer =	Arm	, Answer detail =	Right	, RT1 =	937	, RT2 =	535	, Touch sample X =	348	, Touch sample Y =	431	, Touch choice X =	380	, Touch choice Y =	310	, Adjust time sample =	1	, Adjust time choice =	0	, Hit part sample =	1	, Hit part choice =	1
3	,Trial	No.	=	,13,	Timenow	=	,931"	, Sample pic =	3	, Choice pic =	3	, Location =	1	, Body part =	Leg	, First touch sample = c	, Sample touch detail =	Left	, Sample hit time =	1	, Choice = C,	Answer =	Leg	, Answer detail =	Left	, RT1 =	665	, RT2 =	686	, Touch sample X =	90	, Touch sample Y =	324	, Touch choice X =	114	, Touch choice Y =	352	, Adjust time sample =	0	, Adjust time choice =	0	, Hit part sample =	1	, Hit part choice =	1
3	,Trial	No.	=	,14,	Timenow	=	,936"	, Sample pic =	2	, Choice pic =	2	, Location =	12	, Body part =	Leg	, First touch sample = c	, Sample touch detail =	Left	, Sample hit time =	1	, Choice = C,	Answer =	Leg	, Answer detail =	Left	, RT1 =	463	, RT2 =	724	, Touch sample X =	172	, Touch sample Y =	337	, Touch choice X =	160	, Touch choice Y =	364	, Adjust time sample =	0	, Adjust time choice =	0	, Hit part sample =	1	, Hit part choice =	1
3	,Trial	No.	=	,15,	Timenow	=	,9310"	, Sample pic =	3	, Choice pic =	3	, Location =	11	, Body part =	Head	, First touch sample = w	, Sample touch detail =	-	, Sample hit time =	2	, Choice = C,	Answer =	Head	, Answer detail =	-	, RT1 =	651	, RT2 =	535	, Touch sample X =	316	, Touch sample Y =	163	, Touch choice X =	338	, Touch choice Y =	155	, Adjust time sample =	0	, Adjust time choice =	0	, Hit part sample =	1	, Hit part choice =	1
3	,Trial	No.	=	,16,	Timenow	=	,9315"	, Sample pic =	1	, Choice pic =	1	, Location =	6	, Body part =	Arm	, First touch sample = w	, Sample touch detail =	Right	, Sample hit time =	4	, Choice = C,	Answer =	Arm	, Answer detail =	Right	, RT1 =	973	, RT2 =	721	, Touch sample X =	361	, Touch sample Y =	258	, Touch choice X =	395	, Touch choice Y =	362	, Adjust time sample =	0	, Adjust time choice =	0	, Hit part sample =	1	, Hit part choice =	1
3	,Trial	No.	=	,17,	Timenow	=	,9320"	, Sample pic =	12	, Choice pic =	12	, Location =	9	, Body part =	Head	, First touch sample = c	, Sample touch detail =	-	, Sample hit time =	1	, Choice = C,	Answer =	Head	, Answer detail =	-	, RT1 =	781	, RT2 =	646	, Touch sample X =	252	, Touch sample Y =	82	, Touch choice X =	244	, Touch choice Y =	92	, Adjust time sample =	0	, Adjust time choice =	0	, Hit part sample =	1	, Hit part choice =	1
3	,Trial	No.	=	,18,	Timenow	=	,9325"	, Sample pic =	EE	, Choice pic =	FF	, Location =	15	, Body part =	Torso	, First touch sample = c	, Sample touch detail =	-	, Sample hit time =	4	, Choice = W,	Answer =	Arm	, Answer detail =	Right	, RT1 =	767	, RT2 =	854	, Touch sample X =	273	, Touch sample Y =	294	, Touch choice X =	321	, Touch choice Y =	205	, Adjust time sample =	0	, Adjust time choice =	0	, Hit part sample =	1	, Hit part choice =	1
3	,Trial	No.	=	,19,	Timenow	=	,9335"	, Sample pic =	16	, Choice pic =	16	, Location =	7	, Body part =	Arm	, First touch sample = w	, Sample touch detail =	Right	, Sample hit time =	3	, Choice = C,	Answer =	Arm	, Answer detail =	Right	, RT1 =	968	, RT2 =	541	, Touch sample X =	391	, Touch sample Y =	199	, Touch choice X =	402	, Touch choice Y =	171	, Adjust time sample =	0	, Adjust time choice =	0	, Hit part sample =	1	, Hit part choice =	1
3	,Trial	No.	=	,20,	Timenow	=	,9340"	, Sample pic =	15	, Choice pic =	15	, Location =	14	, Body part =	Torso	, First touch sample = w	, Sample touch detail =	-	, Sample hit time =	2	, Choice = W,	Answer =	Arm	, Answer detail =	Left	, RT1 =	433	, RT2 =	519	, Touch sample X =	228	, Touch sample Y =	191	, Touch choice X =	316	, Touch choice Y =	282	, Adjust time sample =	0	, Adjust time choice =	0	, Hit part sample =	1	, Hit part choice =	1
3	,Trial	No.	=	,21,	Timenow	=	,9345"	, Sample pic =	18	, Choice pic =	18	, Location =	13	, Body part =	Leg	, First touch sample = w	, Sample touch detail =	Left	, Sample hit time =	5	, Choice = W,	Answer =	Arm	, Answer detail =	Right	, RT1 =	1643	, RT2 =	811	, Touch sample X =	177	, Touch sample Y =	329	, Touch choice X =	376	, Touch choice Y =	221	, Adjust time sample =	0	, Adjust time choice =	0	, Hit part sample =	1	, Hit part choice =	1
3	,Trial	No.	=	,22,	Timenow	=	,9351"	, Sample pic =	1	, Choice pic =	1	, Location =	8	, Body part =	Leg	, First touch sample = w	, Sample touch detail =	Left	, Sample hit time =	4	, Choice = C,	Answer =	Leg	, Answer detail =	Left	, RT1 =	1034	, RT2 =	640	, Touch sample X =	172	, Touch sample Y =	374	, Touch choice X =	100	, Touch choice Y =	368	, Adjust time sample =	0	, Adjust time choice =	0	, Hit part sample =	1	, Hit part choice =	1
3	,Trial	No.	=	,23,	Timenow	=	,9356"	, Sample pic =	MM	, Choice pic =	MM	, Location =	15	, Body part =	Head	, First touch sample = w	, Sample touch detail =	-	, Sample hit time =	13	, Choice = W,	Answer =	Arm	, Answer detail =	Right	, RT1 =	1974	, RT2 =	526	, Touch sample X =	233	, Touch sample Y =	130	, Touch choice X =	306	, Touch choice Y =	112	, Adjust time sample =	0	, Adjust time choice =	0	, Hit part sample =	1	, Hit part choice =	1
3	,Trial	No.	=	,24,	Timenow	=	,942"	, Sample pic =	15	, Choice pic =	15	, Location =	2	, Body part =	Leg	, First touch sample = c	, Sample touch detail =	Right	, Sample hit time =	1	, Choice = W,	Answer =	Arm	, Answer detail =	Left	, RT1 =	441	, RT2 =	545	, Touch sample X =	189	, Touch sample Y =	259	, Touch choice X =	278	, Touch choice Y =	269	, Adjust time sample =	1	, Adjust time choice =	0	, Hit part sample =	1	, Hit part choice =	1
3	,Trial	No.	=	,25,	Timenow	=	,947"	, Sample pic =	15	, Choice pic =	15	, Location =	6	, Body part =	Head	, First touch sample = c	, Sample touch detail =	-	, Sample hit time =	3	, Choice = C,	Answer =	Head	, Answer detail =	-	, RT1 =	817	, RT2 =	579	, Touch sample X =	379	, Touch sample Y =	129	, Touch choice X =	401	, Touch choice Y =	169	, Adjust time sample =	0	, Adjust time choice =	0	, Hit part sample =	1	, Hit part choice =	1
3	,Trial	No.	=	,26,	Timenow	=	,9411"	, Sample pic =	8	, Choice pic =	8	, Location =	3	, Body part =	Torso	, First touch sample = w	, Sample touch detail =	-	, Sample hit time =	3	, Choice = C,	Answer =	Torso	, Answer detail =	-	, RT1 =	1074	, RT2 =	484	, Touch sample X =	239	, Touch sample Y =	224	, Touch choice X =	226	, Touch choice Y =	232	, Adjust time sample =	0	, Adjust time choice =	0	, Hit part sample =	1	, Hit part choice =	1
3	,Trial	No.	=	,27,	Timenow	=	,9416"	, Sample pic =	18	, Choice pic =	18	, Location =	6	, Body part =	Torso	, First touch sample = c	, Sample touch detail =	-	, Sample hit time =	2	, Choice = C,	Answer =	Torso	, Answer detail =	-	, RT1 =	708	, RT2 =	691	, Touch sample X =	226	, Touch sample Y =	269	, Touch choice X =	222	, Touch choice Y =	253	, Adjust time sample =	1	, Adjust time choice =	0	, Hit part sample =	1	, Hit part choice =	1
3	,Trial	No.	=	,28,	Timenow	=	,9422"	, Sample pic =	MM	, Choice pic =	MM	, Location =	5	, Body part =	Torso	, First touch sample = c	, Sample touch detail =	-	, Sample hit time =	1	, Choice = C,	Answer =	Torso	, Answer detail =	-	, RT1 =	785	, RT2 =	1002	, Touch sample X =	236	, Touch sample Y =	305	, Touch choice X =	280	, Touch choice Y =	259	, Adjust time sample =	1	, Adjust time choice =	0	, Hit part sample =	1	, Hit part choice =	1
3	,Trial	No.	=	,29,	Timenow	=	,9427"	, Sample pic =	2	, Choice pic =	2	, Location =	10	, Body part =	Head	, First touch sample = w	, Sample touch detail =	-	, Sample hit time =	4	, Choice = W,	Answer =	Torso	, Answer detail =	-	, RT1 =	1042	, RT2 =	5499	, Touch sample X =	255	, Touch sample Y =	126	, Touch choice X =	196	, Touch choice Y =	217	, Adjust time sample =	0	, Adjust time choice =	0	, Hit part sample =	1	, Hit part choice =	1
3	,Trial	No.	=	,30,	Timenow	=	,9437"	, Sample pic =	12	, Choice pic =	12	, Location =	1	, Body part =	Arm	, First touch sample = w	, Sample touch detail =	Right	, Sample hit time =	6	, Choice = C,	Answer =	Arm	, Answer detail =	Right	, RT1 =	1562	, RT2 =	537	, Touch sample X =	336	, Touch sample Y =	78	, Touch choice X =	340	, Touch choice Y =	119	, Adjust time sample =	0	, Adjust time choice =	0	, Hit part sample =	1	, Hit part choice =	1
3	,Trial	No.	=	,31,	Timenow	=	,9443"	, Sample pic =	4	, Choice pic =	4	, Location =	14	, Body part =	Head	, First touch sample = w	, Sample touch detail =	-	, Sample hit time =	9	, Choice = C,	Answer =	Head	, Answer detail =	-	, RT1 =	1824	, RT2 =	624	, Touch sample X =	106	, Touch sample Y =	152	, Touch choice X =	79	, Touch choice Y =	166	, Adjust time sample =	1	, Adjust time choice =	0	, Hit part sample =	1	, Hit part choice =	1
3	,Trial	No.	=	,32,	Timenow	=	,9449"	, Sample pic =	15	, Choice pic =	15	, Location =	10	, Body part =	Arm	, First touch sample = c	, Sample touch detail =	Left	, Sample hit time =	2	, Choice = C,	Answer =	Arm	, Answer detail =	Left	, RT1 =	518	, RT2 =	620	, Touch sample X =	307	, Touch sample Y =	270	, Touch choice X =	287	, Touch choice Y =	241	, Adjust time sample =	0	, Adjust time choice =	0	, Hit part sample =	1	, Hit part choice =	1
3	,Trial	No.	=	,33,	Timenow	=	,9453"	, Sample pic =	18	, Choice pic =	18	, Location =	11	, Body part =	Head	, First touch sample = w	, Sample touch detail =	-	, Sample hit time =	2	, Choice = C,	Answer =	Head	, Answer detail =	-	, RT1 =	571	, RT2 =	971	, Touch sample X =	235	, Touch sample Y =	152	, Touch choice X =	249	, Touch choice Y =	153	, Adjust time sample =	0	, Adjust time choice =	0	, Hit part sample =	1	, Hit part choice =	1
3	,Trial	No.	=	,34,	Timenow	=	,9458"	, Sample pic =	4	, Choice pic =	4	, Location =	10	, Body part =	Leg	, First touch sample = c	, Sample touch detail =	Right	, Sample hit time =	3	, Choice = C,	Answer =	Leg	, Answer detail =	Right	, RT1 =	781	, RT2 =	1755	, Touch sample X =	402	, Touch sample Y =	295	, Touch choice X =	393	, Touch choice Y =	342	, Adjust time sample =	0	, Adjust time choice =	0	, Hit part sample =	1	, Hit part choice =	1
3	,Trial	No.	=	,35,	Timenow	=	,954"	, Sample pic =	EE	, Choice pic =	FF	, Location =	16	, Body part =	Head	, First touch sample = w	, Sample touch detail =	-	, Sample hit time =	5	, Choice = C,	Answer =	Head	, Answer detail =	-	, RT1 =	1047	, RT2 =	553	, Touch sample X =	267	, Touch sample Y =	182	, Touch choice X =	403	, Touch choice Y =	144	, Adjust time sample =	0	, Adjust time choice =	0	, Hit part sample =	1	, Hit part choice =	1
3	,Trial	No.	=	,36,	Timenow	=	,958"	, Sample pic =	16	, Choice pic =	16	, Location =	1	, Body part =	Head	, First touch sample = c	, Sample touch detail =	-	, Sample hit time =	1	, Choice = C,	Answer =	Head	, Answer detail =	-	, RT1 =	686	, RT2 =	646	, Touch sample X =	293	, Touch sample Y =	174	, Touch choice X =	289	, Touch choice Y =	173	, Adjust time sample =	0	, Adjust time choice =	0	, Hit part sample =	1	, Hit part choice =	1
3	,Trial	No.	=	,37,	Timenow	=	,9513"	, Sample pic =	18	, Choice pic =	18	, Location =	5	, Body part =	Arm	, First touch sample = w	, Sample touch detail =	Right	, Sample hit time =	4	, Choice = C,	Answer =	Arm	, Answer detail =	Right	, RT1 =	1991	, RT2 =	618	, Touch sample X =	402	, Touch sample Y =	294	, Touch choice X =	378	, Touch choice Y =	252	, Adjust time sample =	0	, Adjust time choice =	0	, Hit part sample =	1	, Hit part choice =	1
3	,Trial	No.	=	,38,	Timenow	=	,9519"	, Sample pic =	2	, Choice pic =	2	, Location =	15	, Body part =	Torso	, First touch sample = w	, Sample touch detail =	-	, Sample hit time =	5	, Choice = W,	Answer =	Head	, Answer detail =	-	, RT1 =	960	, RT2 =	615	, Touch sample X =	262	, Touch sample Y =	199	, Touch choice X =	240	, Touch choice Y =	122	, Adjust time sample =	1	, Adjust time choice =	0	, Hit part sample =	1	, Hit part choice =	1
3	,Trial	No.	=	,39,	Timenow	=	,9524"	, Sample pic =	4	, Choice pic =	4	, Location =	11	, Body part =	Torso	, First touch sample = c	, Sample touch detail =	-	, Sample hit time =	1	, Choice = C,	Answer =	Torso	, Answer detail =	-	, RT1 =	434	, RT2 =	518	, Touch sample X =	295	, Touch sample Y =	198	, Touch choice X =	226	, Touch choice Y =	155	, Adjust time sample =	0	, Adjust time choice =	0	, Hit part sample =	1	, Hit part choice =	1
3	,Trial	No.	=	,40,	Timenow	=	,9529"	, Sample pic =	2	, Choice pic =	2	, Location =	7	, Body part =	Arm	, First touch sample = w	, Sample touch detail =	Right	, Sample hit time =	7	, Choice = C,	Answer =	Arm	, Answer detail =	Right	, RT1 =	1871	, RT2 =	562	, Touch sample X =	389	, Touch sample Y =	204	, Touch choice X =	336	, Touch choice Y =	196	, Adjust time sample =	0	, Adjust time choice =	0	, Hit part sample =	1	, Hit part choice =	1
3	,Trial	No.	=	,41,	Timenow	=	,9536"	, Sample pic =	MM	, Choice pic =	MM	, Location =	8	, Body part =	Leg	, First touch sample = w	, Sample touch detail =	Left	, Sample hit time =	2	, Choice = W,	Answer =	Torso	, Answer detail =	-	, RT1 =	653	, RT2 =	1209	, Touch sample X =	210	, Touch sample Y =	340	, Touch choice X =	311	, Touch choice Y =	281	, Adjust time sample =	0	, Adjust time choice =	0	, Hit part sample =	1	, Hit part choice =	1
3	,Trial	No.	=	,42,	Timenow	=	,9542"	, Sample pic =	4	, Choice pic =	4	, Location =	12	, Body part =	Arm	, First touch sample = w	, Sample touch detail =	Left	, Sample hit time =	2	, Choice = C,	Answer =	Arm	, Answer detail =	Left	, RT1 =	623	, RT2 =	1931	, Touch sample X =	105	, Touch sample Y =	327	, Touch choice X =	129	, Touch choice Y =	347	, Adjust time sample =	0	, Adjust time choice =	0	, Hit part sample =	1	, Hit part choice =	1
3	,Trial	No.	=	,43,	Timenow	=	,9548"	, Sample pic =	12	, Choice pic =	12	, Location =	4	, Body part =	Torso	, First touch sample = c	, Sample touch detail =	-	, Sample hit time =	3	, Choice = C,	Answer =	Torso	, Answer detail =	-	, RT1 =	751	, RT2 =	788	, Touch sample X =	270	, Touch sample Y =	245	, Touch choice X =	272	, Touch choice Y =	174	, Adjust time sample =	0	, Adjust time choice =	0	, Hit part sample =	1	, Hit part choice =	1
3	,Trial	No.	=	,44,	Timenow	=	,9553"	, Sample pic =	8	, Choice pic =	8	, Location =	5	, Body part =	Leg	, First touch sample = c	, Sample touch detail =	Left	, Sample hit time =	2	, Choice = W,	Answer =	Torso	, Answer detail =	-	, RT1 =	699	, RT2 =	578	, Touch sample X =	201	, Touch sample Y =	409	, Touch choice X =	271	, Touch choice Y =	284	, Adjust time sample =	0	, Adjust time choice =	0	, Hit part sample =	1	, Hit part choice =	1
4	,Trial	No.	=	,1,	Timenow	=	,8565"	, Sample pic =	2	, Choice pic =	2	, Location =	1	, Body part =	Arm	, First touch sample = w	, Sample touch detail =	Left	, Sample hit time =	7	, Choice = C,	Answer =	Arm	, Answer detail =	Right	, RT1 =	1869	, RT2 =	643	, Touch sample X =	99	, Touch sample Y =	168	, Touch choice X =	338	, Touch choice Y =	179	, Adjust time sample =	0	, Adjust time choice =	0	, Hit part sample =	1	, Hit part choice =	1
4	,Trial	No.	=	,2,	Timenow	=	,85611"	, Sample pic =	16	, Choice pic =	16	, Location =	16	, Body part =	Arm	, First touch sample = c	, Sample touch detail =	Right	, Sample hit time =	2	, Choice = C,	Answer =	Arm	, Answer detail =	Right	, RT1 =	797	, RT2 =	543	, Touch sample X =	399	, Touch sample Y =	186	, Touch choice X =	382	, Touch choice Y =	203	, Adjust time sample =	0	, Adjust time choice =	0	, Hit part sample =	1	, Hit part choice =	1
4	,Trial	No.	=	,3,	Timenow	=	,85617"	, Sample pic =	18	, Choice pic =	18	, Location =	9	, Body part =	Torso	, First touch sample = w	, Sample touch detail =	-	, Sample hit time =	9	, Choice = W,	Answer =	Leg	, Answer detail =	Left	, RT1 =	2549	, RT2 =	614	, Touch sample X =	255	, Touch sample Y =	256	, Touch choice X =	188	, Touch choice Y =	329	, Adjust time sample =	0	, Adjust time choice =	0	, Hit part sample =	1	, Hit part choice =	1
4	,Trial	No.	=	,4,	Timenow	=	,85624"	, Sample pic =	8	, Choice pic =	8	, Location =	15	, Body part =	Torso	, First touch sample = c	, Sample touch detail =	-	, Sample hit time =	4	, Choice = C,	Answer =	Torso	, Answer detail =	-	, RT1 =	797	, RT2 =	694	, Touch sample X =	238	, Touch sample Y =	224	, Touch choice X =	242	, Touch choice Y =	227	, Adjust time sample =	0	, Adjust time choice =	0	, Hit part sample =	1	, Hit part choice =	1
4	,Trial	No.	=	,5,	Timenow	=	,85628"	, Sample pic =	8	, Choice pic =	8	, Location =	8	, Body part =	Head	, First touch sample = c	, Sample touch detail =	-	, Sample hit time =	1	, Choice = C,	Answer =	Head	, Answer detail =	-	, RT1 =	506	, RT2 =	1958	, Touch sample X =	243	, Touch sample Y =	153	, Touch choice X =	282	, Touch choice Y =	152	, Adjust time sample =	0	, Adjust time choice =	0	, Hit part sample =	1	, Hit part choice =	1
4	,Trial	No.	=	,6,	Timenow	=	,85634"	, Sample pic =	GG	, Choice pic =	HH	, Location =	14	, Body part =	Leg	, First touch sample = w	, Sample touch detail =	Right	, Sample hit time =	24	, Choice = C,	Answer =	Leg	, Answer detail =	Right	, RT1 =	5797	, RT2 =	1383	, Touch sample X =	205	, Touch sample Y =	323	, Touch choice X =	375	, Touch choice Y =	302	, Adjust time sample =	0	, Adjust time choice =	0	, Hit part sample =	1	, Hit part choice =	1
4	,Trial	No.	=	,7,	Timenow	=	,85645"	, Sample pic =	12	, Choice pic =	12	, Location =	11	, Body part =	Leg	, First touch sample = c	, Sample touch detail =	Right	, Sample hit time =	1	, Choice = C,	Answer =	Leg	, Answer detail =	Right	, RT1 =	469	, RT2 =	583	, Touch sample X =	272	, Touch sample Y =	328	, Touch choice X =	245	, Touch choice Y =	426	, Adjust time sample =	0	, Adjust time choice =	0	, Hit part sample =	1	, Hit part choice =	1
4	,Trial	No.	=	,8,	Timenow	=	,85649"	, Sample pic =	12	, Choice pic =	12	, Location =	12	, Body part =	Arm	, First touch sample = w	, Sample touch detail =	Right	, Sample hit time =	3	, Choice = W,	Answer =	Head	, Answer detail =	-	, RT1 =	1242	, RT2 =	651	, Touch sample X =	323	, Touch sample Y =	47	, Touch choice X =	255	, Touch choice Y =	62	, Adjust time sample =	0	, Adjust time choice =	0	, Hit part sample =	1	, Hit part choice =	1
4	,Trial	No.	=	,9,	Timenow	=	,85655"	, Sample pic =	12	, Choice pic =	12	, Location =	10	, Body part =	Torso	, First touch sample = c	, Sample touch detail =	-	, Sample hit time =	3	, Choice = C,	Answer =	Torso	, Answer detail =	-	, RT1 =	833	, RT2 =	648	, Touch sample X =	251	, Touch sample Y =	219	, Touch choice X =	263	, Touch choice Y =	254	, Adjust time sample =	1	, Adjust time choice =	0	, Hit part sample =	1	, Hit part choice =	1
4	,Trial	No.	=	,10,	Timenow	=	,8570"	, Sample pic =	3	, Choice pic =	3	, Location =	14	, Body part =	Head	, First touch sample = c	, Sample touch detail =	-	, Sample hit time =	3	, Choice = C,	Answer =	Head	, Answer detail =	-	, RT1 =	532	, RT2 =	1163	, Touch sample X =	352	, Touch sample Y =	170	, Touch choice X =	347	, Touch choice Y =	168	, Adjust time sample =	0	, Adjust time choice =	0	, Hit part sample =	1	, Hit part choice =	1
4	,Trial	No.	=	,11,	Timenow	=	,8575"	, Sample pic =	4	, Choice pic =	4	, Location =	12	, Body part =	Leg	, First touch sample = c	, Sample touch detail =	Right	, Sample hit time =	2	, Choice = C,	Answer =	Leg	, Answer detail =	Right	, RT1 =	797	, RT2 =	551	, Touch sample X =	404	, Touch sample Y =	287	, Touch choice X =	411	, Touch choice Y =	278	, Adjust time sample =	0	, Adjust time choice =	0	, Hit part sample =	1	, Hit part choice =	1
4	,Trial	No.	=	,12,	Timenow	=	,85710"	, Sample pic =	16	, Choice pic =	16	, Location =	16	, Body part =	Head	, First touch sample = w	, Sample touch detail =	-	, Sample hit time =	2	, Choice = C,	Answer =	Head	, Answer detail =	-	, RT1 =	879	, RT2 =	519	, Touch sample X =	334	, Touch sample Y =	177	, Touch choice X =	320	, Touch choice Y =	176	, Adjust time sample =	1	, Adjust time choice =	0	, Hit part sample =	1	, Hit part choice =	1
4	,Trial	No.	=	,13,	Timenow	=	,85715"	, Sample pic =	NN	, Choice pic =	NN	, Location =	8	, Body part =	Leg	, First touch sample = w	, Sample touch detail =	Left	, Sample hit time =	5	, Choice = C,	Answer =	Leg	, Answer detail =	Right	, RT1 =	1438	, RT2 =	595	, Touch sample X =	232	, Touch sample Y =	357	, Touch choice X =	340	, Touch choice Y =	341	, Adjust time sample =	0	, Adjust time choice =	0	, Hit part sample =	1	, Hit part choice =	1
4	,Trial	No.	=	,14,	Timenow	=	,85720"	, Sample pic =	8	, Choice pic =	8	, Location =	11	, Body part =	Leg	, First touch sample = w	, Sample touch detail =	Right	, Sample hit time =	2	, Choice = C,	Answer =	Leg	, Answer detail =	Right	, RT1 =	848	, RT2 =	592	, Touch sample X =	262	, Touch sample Y =	367	, Touch choice X =	263	, Touch choice Y =	451	, Adjust time sample =	0	, Adjust time choice =	0	, Hit part sample =	1	, Hit part choice =	1
4	,Trial	No.	=	,15,	Timenow	=	,85726"	, Sample pic =	12	, Choice pic =	12	, Location =	15	, Body part =	Head	, First touch sample = w	, Sample touch detail =	-	, Sample hit time =	6	, Choice = C,	Answer =	Head	, Answer detail =	-	, RT1 =	1263	, RT2 =	640	, Touch sample X =	267	, Touch sample Y =	89	, Touch choice X =	269	, Touch choice Y =	91	, Adjust time sample =	0	, Adjust time choice =	0	, Hit part sample =	1	, Hit part choice =	1
4	,Trial	No.	=	,16,	Timenow	=	,85731"	, Sample pic =	4	, Choice pic =	4	, Location =	7	, Body part =	Torso	, First touch sample = c	, Sample touch detail =	-	, Sample hit time =	2	, Choice = C,	Answer =	Torso	, Answer detail =	-	, RT1 =	824	, RT2 =	554	, Touch sample X =	281	, Touch sample Y =	165	, Touch choice X =	280	, Touch choice Y =	177	, Adjust time sample =	0	, Adjust time choice =	0	, Hit part sample =	1	, Hit part choice =	1
4	,Trial	No.	=	,17,	Timenow	=	,85736"	, Sample pic =	1	, Choice pic =	1	, Location =	11	, Body part =	Arm	, First touch sample = w	, Sample touch detail =	Right	, Sample hit time =	5	, Choice = C,	Answer =	Arm	, Answer detail =	Right	, RT1 =	1359	, RT2 =	713	, Touch sample X =	397	, Touch sample Y =	296	, Touch choice X =	395	, Touch choice Y =	334	, Adjust time sample =	0	, Adjust time choice =	0	, Hit part sample =	1	, Hit part choice =	1
4	,Trial	No.	=	,18,	Timenow	=	,85741"	, Sample pic =	GG	, Choice pic =	HH	, Location =	2	, Body part =	Torso	, First touch sample = c	, Sample touch detail =	-	, Sample hit time =	2	, Choice = C,	Answer =	Torso	, Answer detail =	-	, RT1 =	847	, RT2 =	576	, Touch sample X =	165	, Touch sample Y =	199	, Touch choice X =	302	, Touch choice Y =	153	, Adjust time sample =	0	, Adjust time choice =	0	, Hit part sample =	1	, Hit part choice =	1
4	,Trial	No.	=	,19,	Timenow	=	,85746"	, Sample pic =	3	, Choice pic =	3	, Location =	5	, Body part =	Torso	, First touch sample = w	, Sample touch detail =	-	, Sample hit time =	5	, Choice = C,	Answer =	Torso	, Answer detail =	-	, RT1 =	1494	, RT2 =	618	, Touch sample X =	192	, Touch sample Y =	170	, Touch choice X =	195	, Touch choice Y =	140	, Adjust time sample =	0	, Adjust time choice =	0	, Hit part sample =	1	, Hit part choice =	1
4	,Trial	No.	=	,20,	Timenow	=	,85752"	, Sample pic =	1	, Choice pic =	1	, Location =	16	, Body part =	Leg	, First touch sample = w	, Sample touch detail =	Right	, Sample hit time =	3	, Choice = W,	Answer =	Arm	, Answer detail =	Left	, RT1 =	923	, RT2 =	1104	, Touch sample X =	238	, Touch sample Y =	428	, Touch choice X =	177	, Touch choice Y =	118	, Adjust time sample =	0	, Adjust time choice =	0	, Hit part sample =	1	, Hit part choice =	1
4	,Trial	No.	=	,21,	Timenow	=	,85758"	, Sample pic =	15	, Choice pic =	15	, Location =	3	, Body part =	Leg	, First touch sample = c	, Sample touch detail =	Right	, Sample hit time =	2	, Choice = C,	Answer =	Leg	, Answer detail =	Right	, RT1 =	812	, RT2 =	667	, Touch sample X =	167	, Touch sample Y =	307	, Touch choice X =	181	, Touch choice Y =	301	, Adjust time sample =	0	, Adjust time choice =	0	, Hit part sample =	1	, Hit part choice =	1
4	,Trial	No.	=	,22,	Timenow	=	,8583"	, Sample pic =	16	, Choice pic =	16	, Location =	6	, Body part =	Leg	, First touch sample = w	, Sample touch detail =	Right	, Sample hit time =	8	, Choice = C,	Answer =	Leg	, Answer detail =	Right	, RT1 =	2094	, RT2 =	642	, Touch sample X =	383	, Touch sample Y =	399	, Touch choice X =	336	, Touch choice Y =	400	, Adjust time sample =	0	, Adjust time choice =	0	, Hit part sample =	1	, Hit part choice =	1
4	,Trial	No.	=	,23,	Timenow	=	,85811"	, Sample pic =	NN	, Choice pic =	NN	, Location =	4	, Body part =	Arm	, First touch sample = c	, Sample touch detail =	Right	, Sample hit time =	3	, Choice = W,	Answer =	Leg	, Answer detail =	Right	, RT1 =	515	, RT2 =	598	, Touch sample X =	358	, Touch sample Y =	170	, Touch choice X =	367	, Touch choice Y =	330	, Adjust time sample =	0	, Adjust time choice =	0	, Hit part sample =	1	, Hit part choice =	1
4	,Trial	No.	=	,24,	Timenow	=	,85816"	, Sample pic =	8	, Choice pic =	8	, Location =	13	, Body part =	Arm	, First touch sample = w	, Sample touch detail =	Right	, Sample hit time =	2	, Choice = C,	Answer =	Arm	, Answer detail =	Right	, RT1 =	1144	, RT2 =	532	, Touch sample X =	359	, Touch sample Y =	130	, Touch choice X =	348	, Touch choice Y =	92	, Adjust time sample =	0	, Adjust time choice =	0	, Hit part sample =	1	, Hit part choice =	1
4	,Trial	No.	=	,25,	Timenow	=	,85821"	, Sample pic =	3	, Choice pic =	3	, Location =	15	, Body part =	Arm	, First touch sample = c	, Sample touch detail =	Right	, Sample hit time =	2	, Choice = C,	Answer =	Arm	, Answer detail =	Left	, RT1 =	282	, RT2 =	823	, Touch sample X =	363	, Touch sample Y =	337	, Touch choice X =	267	, Touch choice Y =	298	, Adjust time sample =	0	, Adjust time choice =	0	, Hit part sample =	1	, Hit part choice =	1
4	,Trial	No.	=	,26,	Timenow	=	,85826"	, Sample pic =	4	, Choice pic =	4	, Location =	5	, Body part =	Arm	, First touch sample = c	, Sample touch detail =	Left	, Sample hit time =	2	, Choice = C,	Answer =	Arm	, Answer detail =	Right	, RT1 =	813	, RT2 =	662	, Touch sample X =	128	, Touch sample Y =	353	, Touch choice X =	170	, Touch choice Y =	323	, Adjust time sample =	1	, Adjust time choice =	0	, Hit part sample =	1	, Hit part choice =	1
4	,Trial	No.	=	,27,	Timenow	=	,85832"	, Sample pic =	2	, Choice pic =	2	, Location =	7	, Body part =	Leg	, First touch sample = w	, Sample touch detail =	Right	, Sample hit time =	2	, Choice = C,	Answer =	Leg	, Answer detail =	Left	, RT1 =	722	, RT2 =	769	, Touch sample X =	265	, Touch sample Y =	294	, Touch choice X =	180	, Touch choice Y =	370	, Adjust time sample =	0	, Adjust time choice =	0	, Hit part sample =	1	, Hit part choice =	1
4	,Trial	No.	=	,28,	Timenow	=	,85837"	, Sample pic =	2	, Choice pic =	2	, Location =	2	, Body part =	Torso	, First touch sample = w	, Sample touch detail =	-	, Sample hit time =	4	, Choice = C,	Answer =	Torso	, Answer detail =	-	, RT1 =	1176	, RT2 =	654	, Touch sample X =	236	, Touch sample Y =	188	, Touch choice X =	220	, Touch choice Y =	191	, Adjust time sample =	0	, Adjust time choice =	0	, Hit part sample =	1	, Hit part choice =	1
4	,Trial	No.	=	,29,	Timenow	=	,85842"	, Sample pic =	NN	, Choice pic =	NN	, Location =	3	, Body part =	Torso	, First touch sample = c	, Sample touch detail =	-	, Sample hit time =	1	, Choice = C,	Answer =	Torso	, Answer detail =	-	, RT1 =	688	, RT2 =	820	, Touch sample X =	323	, Touch sample Y =	245	, Touch choice X =	310	, Touch choice Y =	243	, Adjust time sample =	0	, Adjust time choice =	0	, Hit part sample =	1	, Hit part choice =	1
4	,Trial	No.	=	,30,	Timenow	=	,85847"	, Sample pic =	15	, Choice pic =	15	, Location =	14	, Body part =	Torso	, First touch sample = c	, Sample touch detail =	-	, Sample hit time =	4	, Choice = C,	Answer =	Torso	, Answer detail =	-	, RT1 =	750	, RT2 =	656	, Touch sample X =	256	, Touch sample Y =	127	, Touch choice X =	227	, Touch choice Y =	179	, Adjust time sample =	0	, Adjust time choice =	0	, Hit part sample =	1	, Hit part choice =	1
4	,Trial	No.	=	,31,	Timenow	=	,85851"	, Sample pic =	18	, Choice pic =	18	, Location =	3	, Body part =	Arm	, First touch sample = c	, Sample touch detail =	Right	, Sample hit time =	2	, Choice = C,	Answer =	Arm	, Answer detail =	Right	, RT1 =	1047	, RT2 =	656	, Touch sample X =	377	, Touch sample Y =	253	, Touch choice X =	405	, Touch choice Y =	288	, Adjust time sample =	0	, Adjust time choice =	0	, Hit part sample =	1	, Hit part choice =	1
4	,Trial	No.	=	,32,	Timenow	=	,85856"	, Sample pic =	15	, Choice pic =	15	, Location =	8	, Body part =	Arm	, First touch sample = c	, Sample touch detail =	Left	, Sample hit time =	1	, Choice = W,	Answer =	Leg	, Answer detail =	Right	, RT1 =	468	, RT2 =	626	, Touch sample X =	334	, Touch sample Y =	238	, Touch choice X =	219	, Touch choice Y =	337	, Adjust time sample =	0	, Adjust time choice =	0	, Hit part sample =	1	, Hit part choice =	1
4	,Trial	No.	=	,33,	Timenow	=	,8591"	, Sample pic =	NN	, Choice pic =	NN	, Location =	4	, Body part =	Head	, First touch sample = w	, Sample touch detail =	-	, Sample hit time =	4	, Choice = C,	Answer =	Head	, Answer detail =	-	, RT1 =	719	, RT2 =	608	, Touch sample X =	275	, Touch sample Y =	91	, Touch choice X =	271	, Touch choice Y =	143	, Adjust time sample =	1	, Adjust time choice =	0	, Hit part sample =	1	, Hit part choice =	1
4	,Trial	No.	=	,34,	Timenow	=	,8596"	, Sample pic =	16	, Choice pic =	16	, Location =	9	, Body part =	Torso	, First touch sample = w	, Sample touch detail =	-	, Sample hit time =	4	, Choice = C,	Answer =	Torso	, Answer detail =	-	, RT1 =	1253	, RT2 =	597	, Touch sample X =	269	, Touch sample Y =	311	, Touch choice X =	327	, Touch choice Y =	307	, Adjust time sample =	0	, Adjust time choice =	0	, Hit part sample =	1	, Hit part choice =	1
4	,Trial	No.	=	,35,	Timenow	=	,85911"	, Sample pic =	2	, Choice pic =	2	, Location =	2	, Body part =	Head	, First touch sample = w	, Sample touch detail =	-	, Sample hit time =	4	, Choice = C,	Answer =	Head	, Answer detail =	-	, RT1 =	1469	, RT2 =	1098	, Touch sample X =	256	, Touch sample Y =	69	, Touch choice X =	247	, Touch choice Y =	109	, Adjust time sample =	1	, Adjust time choice =	0	, Hit part sample =	1	, Hit part choice =	1
4	,Trial	No.	=	,36,	Timenow	=	,85918"	, Sample pic =	GG	, Choice pic =	HH	, Location =	10	, Body part =	Arm	, First touch sample = c	, Sample touch detail =	Left	, Sample hit time =	3	, Choice = W,	Answer =	Leg	, Answer detail =	Right	, RT1 =	859	, RT2 =	662	, Touch sample X =	300	, Touch sample Y =	271	, Touch choice X =	370	, Touch choice Y =	291	, Adjust time sample =	0	, Adjust time choice =	0	, Hit part sample =	1	, Hit part choice =	1
4	,Trial	No.	=	,37,	Timenow	=	,85924"	, Sample pic =	15	, Choice pic =	15	, Location =	13	, Body part =	Head	, First touch sample = c	, Sample touch detail =	-	, Sample hit time =	2	, Choice = C,	Answer =	Head	, Answer detail =	-	, RT1 =	1001	, RT2 =	1838	, Touch sample X =	411	, Touch sample Y =	175	, Touch choice X =	404	, Touch choice Y =	183	, Adjust time sample =	0	, Adjust time choice =	0	, Hit part sample =	1	, Hit part choice =	1
4	,Trial	No.	=	,38,	Timenow	=	,85930"	, Sample pic =	18	, Choice pic =	18	, Location =	5	, Body part =	Head	, First touch sample = c	, Sample touch detail =	-	, Sample hit time =	2	, Choice = C,	Answer =	Head	, Answer detail =	-	, RT1 =	766	, RT2 =	527	, Touch sample X =	282	, Touch sample Y =	168	, Touch choice X =	241	, Touch choice Y =	154	, Adjust time sample =	0	, Adjust time choice =	0	, Hit part sample =	1	, Hit part choice =	1
4	,Trial	No.	=	,39,	Timenow	=	,85935"	, Sample pic =	4	, Choice pic =	4	, Location =	1	, Body part =	Head	, First touch sample = w	, Sample touch detail =	-	, Sample hit time =	2	, Choice = C,	Answer =	Head	, Answer detail =	-	, RT1 =	891	, RT2 =	562	, Touch sample X =	86	, Touch sample Y =	170	, Touch choice X =	92	, Touch choice Y =	175	, Adjust time sample =	0	, Adjust time choice =	0	, Hit part sample =	1	, Hit part choice =	1
4	,Trial	No.	=	,40,	Timenow	=	,85939"	, Sample pic =	GG	, Choice pic =	HH	, Location =	10	, Body part =	Head	, First touch sample = c	, Sample touch detail =	-	, Sample hit time =	1	, Choice = C,	Answer =	Head	, Answer detail =	-	, RT1 =	688	, RT2 =	702	, Touch sample X =	382	, Touch sample Y =	163	, Touch choice X =	138	, Touch choice Y =	134	, Adjust time sample =	0	, Adjust time choice =	0	, Hit part sample =	1	, Hit part choice =	1
4	,Trial	No.	=	,41,	Timenow	=	,85944"	, Sample pic =	1	, Choice pic =	1	, Location =	9	, Body part =	Head	, First touch sample = c	, Sample touch detail =	-	, Sample hit time =	2	, Choice = C,	Answer =	Head	, Answer detail =	-	, RT1 =	829	, RT2 =	551	, Touch sample X =	291	, Touch sample Y =	219	, Touch choice X =	259	, Touch choice Y =	176	, Adjust time sample =	0	, Adjust time choice =	0	, Hit part sample =	1	, Hit part choice =	1
4	,Trial	No.	=	,42,	Timenow	=	,85949"	, Sample pic =	18	, Choice pic =	18	, Location =	6	, Body part =	Leg	, First touch sample = c	, Sample touch detail =	Left	, Sample hit time =	2	, Choice = C,	Answer =	Leg	, Answer detail =	Left	, RT1 =	712	, RT2 =	718	, Touch sample X =	201	, Touch sample Y =	338	, Touch choice X =	171	, Touch choice Y =	295	, Adjust time sample =	1	, Adjust time choice =	0	, Hit part sample =	1	, Hit part choice =	1
4	,Trial	No.	=	,43,	Timenow	=	,85954"	, Sample pic =	3	, Choice pic =	3	, Location =	7	, Body part =	Leg	, First touch sample = c	, Sample touch detail =	Left	, Sample hit time =	2	, Choice = W,	Answer =	Arm	, Answer detail =	Left	, RT1 =	718	, RT2 =	1068	, Touch sample X =	99	, Touch sample Y =	275	, Touch choice X =	250	, Touch choice Y =	275	, Adjust time sample =	0	, Adjust time choice =	0	, Hit part sample =	1	, Hit part choice =	1
4	,Trial	No.	=	,44,	Timenow	=	,85959"	, Sample pic =	1	, Choice pic =	1	, Location =	1	, Body part =	Torso	, First touch sample = c	, Sample touch detail =	-	, Sample hit time =	1	, Choice = C,	Answer =	Torso	, Answer detail =	-	, RT1 =	531	, RT2 =	531	, Touch sample X =	269	, Touch sample Y =	267	, Touch choice X =	255	, Touch choice Y =	293	, Adjust time sample =	0	, Adjust time choice =	0	, Hit part sample =	1	, Hit part choice =	1
5	,Trial	No.	=	,1,	Timenow	=	,9049"	, Sample pic =	15	, Choice pic =	15	, Location =	3	, Body part =	Leg	, First touch sample = c	, Sample touch detail =	Right	, Sample hit time =	2	, Choice = C,	Answer =	Leg	, Answer detail =	Right	, RT1 =	755	, RT2 =	765	, Touch sample X =	179	, Touch sample Y =	296	, Touch choice X =	191	, Touch choice Y =	313	, Adjust time sample =	1	, Adjust time choice =	0	, Hit part sample =	1	, Hit part choice =	1
5	,Trial	No.	=	,2,	Timenow	=	,9054"	, Sample pic =	3	, Choice pic =	3	, Location =	16	, Body part =	Arm	, First touch sample = c	, Sample touch detail =	Left	, Sample hit time =	1	, Choice = C,	Answer =	Arm	, Answer detail =	Left	, RT1 =	495	, RT2 =	626	, Touch sample X =	261	, Touch sample Y =	309	, Touch choice X =	295	, Touch choice Y =	304	, Adjust time sample =	0	, Adjust time choice =	0	, Hit part sample =	1	, Hit part choice =	1
5	,Trial	No.	=	,3,	Timenow	=	,9059"	, Sample pic =	12	, Choice pic =	12	, Location =	7	, Body part =	Torso	, First touch sample = w	, Sample touch detail =	-	, Sample hit time =	4	, Choice = C,	Answer =	Torso	, Answer detail =	-	, RT1 =	1170	, RT2 =	526	, Touch sample X =	268	, Touch sample Y =	228	, Touch choice X =	216	, Touch choice Y =	226	, Adjust time sample =	0	, Adjust time choice =	0	, Hit part sample =	1	, Hit part choice =	1
5	,Trial	No.	=	,4,	Timenow	=	,913"	, Sample pic =	2	, Choice pic =	2	, Location =	16	, Body part =	Torso	, First touch sample = c	, Sample touch detail =	-	, Sample hit time =	1	, Choice = C,	Answer =	Torso	, Answer detail =	-	, RT1 =	510	, RT2 =	583	, Touch sample X =	212	, Touch sample Y =	221	, Touch choice X =	237	, Touch choice Y =	193	, Adjust time sample =	0	, Adjust time choice =	0	, Hit part sample =	1	, Hit part choice =	1
5	,Trial	No.	=	,5,	Timenow	=	,918"	, Sample pic =	II	, Choice pic =	JJ	, Location =	12	, Body part =	Leg	, First touch sample = c	, Sample touch detail =	Right	, Sample hit time =	1	, Choice = W,	Answer =	Torso	, Answer detail =	-	, RT1 =	515	, RT2 =	2007	, Touch sample X =	175	, Touch sample Y =	339	, Touch choice X =	265	, Touch choice Y =	298	, Adjust time sample =	0	, Adjust time choice =	0	, Hit part sample =	1	, Hit part choice =	1
5	,Trial	No.	=	,6,	Timenow	=	,9115"	, Sample pic =	8	, Choice pic =	8	, Location =	14	, Body part =	Leg	, First touch sample = w	, Sample touch detail =	Right	, Sample hit time =	5	, Choice = C,	Answer =	Leg	, Answer detail =	Left	, RT1 =	954	, RT2 =	703	, Touch sample X =	257	, Touch sample Y =	383	, Touch choice X =	210	, Touch choice Y =	431	, Adjust time sample =	0	, Adjust time choice =	0	, Hit part sample =	1	, Hit part choice =	1
5	,Trial	No.	=	,7,	Timenow	=	,9119"	, Sample pic =	18	, Choice pic =	18	, Location =	16	, Body part =	Torso	, First touch sample = w	, Sample touch detail =	-	, Sample hit time =	2	, Choice = C,	Answer =	Torso	, Answer detail =	-	, RT1 =	639	, RT2 =	1233	, Touch sample X =	279	, Touch sample Y =	223	, Touch choice X =	213	, Touch choice Y =	252	, Adjust time sample =	0	, Adjust time choice =	0	, Hit part sample =	1	, Hit part choice =	1
5	,Trial	No.	=	,8,	Timenow	=	,9125"	, Sample pic =	15	, Choice pic =	15	, Location =	1	, Body part =	Torso	, First touch sample = c	, Sample touch detail =	-	, Sample hit time =	2	, Choice = C,	Answer =	Torso	, Answer detail =	-	, RT1 =	711	, RT2 =	517	, Touch sample X =	269	, Touch sample Y =	131	, Touch choice X =	182	, Touch choice Y =	172	, Adjust time sample =	0	, Adjust time choice =	0	, Hit part sample =	1	, Hit part choice =	1
5	,Trial	No.	=	,9,	Timenow	=	,9129"	, Sample pic =	4	, Choice pic =	4	, Location =	7	, Body part =	Leg	, First touch sample = c	, Sample touch detail =	Right	, Sample hit time =	2	, Choice = C,	Answer =	Leg	, Answer detail =	Right	, RT1 =	775	, RT2 =	511	, Touch sample X =	409	, Touch sample Y =	311	, Touch choice X =	426	, Touch choice Y =	293	, Adjust time sample =	0	, Adjust time choice =	0	, Hit part sample =	1	, Hit part choice =	1
5	,Trial	No.	=	,10,	Timenow	=	,9134"	, Sample pic =	OO	, Choice pic =	OO	, Location =	9	, Body part =	Leg	, First touch sample = c	, Sample touch detail =	Left	, Sample hit time =	2	, Choice = W,	Answer =	Arm	, Answer detail =	Right	, RT1 =	750	, RT2 =	1198	, Touch sample X =	294	, Touch sample Y =	354	, Touch choice X =	171	, Touch choice Y =	319	, Adjust time sample =	0	, Adjust time choice =	0	, Hit part sample =	1	, Hit part choice =	1
5	,Trial	No.	=	,11,	Timenow	=	,9140"	, Sample pic =	2	, Choice pic =	2	, Location =	13	, Body part =	Leg	, First touch sample = w	, Sample touch detail =	Left	, Sample hit time =	2	, Choice = C,	Answer =	Leg	, Answer detail =	Right	, RT1 =	731	, RT2 =	628	, Touch sample X =	173	, Touch sample Y =	368	, Touch choice X =	296	, Touch choice Y =	328	, Adjust time sample =	0	, Adjust time choice =	0	, Hit part sample =	1	, Hit part choice =	1
5	,Trial	No.	=	,12,	Timenow	=	,9144"	, Sample pic =	15	, Choice pic =	15	, Location =	15	, Body part =	Arm	, First touch sample = c	, Sample touch detail =	Left	, Sample hit time =	3	, Choice = W,	Answer =	Leg	, Answer detail =	Right	, RT1 =	518	, RT2 =	575	, Touch sample X =	297	, Touch sample Y =	250	, Touch choice X =	183	, Touch choice Y =	338	, Adjust time sample =	0	, Adjust time choice =	0	, Hit part sample =	1	, Hit part choice =	1
5	,Trial	No.	=	,13,	Timenow	=	,9149"	, Sample pic =	8	, Choice pic =	8	, Location =	8	, Body part =	Head	, First touch sample = c	, Sample touch detail =	-	, Sample hit time =	3	, Choice = C,	Answer =	Head	, Answer detail =	-	, RT1 =	773	, RT2 =	583	, Touch sample X =	235	, Touch sample Y =	150	, Touch choice X =	258	, Touch choice Y =	159	, Adjust time sample =	0	, Adjust time choice =	0	, Hit part sample =	1	, Hit part choice =	1
5	,Trial	No.	=	,14,	Timenow	=	,9154"	, Sample pic =	3	, Choice pic =	3	, Location =	12	, Body part =	Torso	, First touch sample = c	, Sample touch detail =	-	, Sample hit time =	1	, Choice = C,	Answer =	Torso	, Answer detail =	-	, RT1 =	689	, RT2 =	1182	, Touch sample X =	227	, Touch sample Y =	177	, Touch choice X =	205	, Touch choice Y =	186	, Adjust time sample =	0	, Adjust time choice =	0	, Hit part sample =	1	, Hit part choice =	1
5	,Trial	No.	=	,15,	Timenow	=	,9159"	, Sample pic =	16	, Choice pic =	16	, Location =	8	, Body part =	Leg	, First touch sample = w	, Sample touch detail =	Right	, Sample hit time =	4	, Choice = C,	Answer =	Leg	, Answer detail =	Right	, RT1 =	1213	, RT2 =	604	, Touch sample X =	350	, Touch sample Y =	387	, Touch choice X =	337	, Touch choice Y =	408	, Adjust time sample =	0	, Adjust time choice =	0	, Hit part sample =	1	, Hit part choice =	1
5	,Trial	No.	=	,16,	Timenow	=	,924"	, Sample pic =	12	, Choice pic =	12	, Location =	1	, Body part =	Arm	, First touch sample = w	, Sample touch detail =	Right	, Sample hit time =	4	, Choice = C,	Answer =	Arm	, Answer detail =	Right	, RT1 =	1166	, RT2 =	750	, Touch sample X =	306	, Touch sample Y =	119	, Touch choice X =	311	, Touch choice Y =	103	, Adjust time sample =	1	, Adjust time choice =	0	, Hit part sample =	1	, Hit part choice =	1
5	,Trial	No.	=	,17,	Timenow	=	,929"	, Sample pic =	II	, Choice pic =	JJ	, Location =	3	, Body part =	Torso	, First touch sample = c	, Sample touch detail =	-	, Sample hit time =	1	, Choice = C,	Answer =	Torso	, Answer detail =	-	, RT1 =	688	, RT2 =	888	, Touch sample X =	239	, Touch sample Y =	133	, Touch choice X =	258	, Touch choice Y =	289	, Adjust time sample =	0	, Adjust time choice =	0	, Hit part sample =	1	, Hit part choice =	1
5	,Trial	No.	=	,18,	Timenow	=	,9214"	, Sample pic =	1	, Choice pic =	1	, Location =	1	, Body part =	Head	, First touch sample = c	, Sample touch detail =	-	, Sample hit time =	2	, Choice = C,	Answer =	Head	, Answer detail =	-	, RT1 =	742	, RT2 =	496	, Touch sample X =	275	, Touch sample Y =	209	, Touch choice X =	250	, Touch choice Y =	198	, Adjust time sample =	0	, Adjust time choice =	0	, Hit part sample =	1	, Hit part choice =	1
5	,Trial	No.	=	,19,	Timenow	=	,9219"	, Sample pic =	8	, Choice pic =	8	, Location =	15	, Body part =	Arm	, First touch sample = c	, Sample touch detail =	Right	, Sample hit time =	4	, Choice = C,	Answer =	Arm	, Answer detail =	Right	, RT1 =	773	, RT2 =	647	, Touch sample X =	344	, Touch sample Y =	92	, Touch choice X =	339	, Touch choice Y =	95	, Adjust time sample =	0	, Adjust time choice =	0	, Hit part sample =	1	, Hit part choice =	1
5	,Trial	No.	=	,20,	Timenow	=	,9224"	, Sample pic =	3	, Choice pic =	3	, Location =	11	, Body part =	Leg	, First touch sample = w	, Sample touch detail =	Left	, Sample hit time =	3	, Choice = C,	Answer =	Leg	, Answer detail =	Left	, RT1 =	709	, RT2 =	605	, Touch sample X =	121	, Touch sample Y =	295	, Touch choice X =	97	, Touch choice Y =	343	, Adjust time sample =	0	, Adjust time choice =	0	, Hit part sample =	1	, Hit part choice =	1
5	,Trial	No.	=	,21,	Timenow	=	,9229"	, Sample pic =	4	, Choice pic =	4	, Location =	5	, Body part =	Head	, First touch sample = c	, Sample touch detail =	-	, Sample hit time =	1	, Choice = C,	Answer =	Head	, Answer detail =	-	, RT1 =	744	, RT2 =	705	, Touch sample X =	98	, Touch sample Y =	153	, Touch choice X =	94	, Touch choice Y =	194	, Adjust time sample =	0	, Adjust time choice =	0	, Hit part sample =	1	, Hit part choice =	1
5	,Trial	No.	=	,22,	Timenow	=	,9233"	, Sample pic =	II	, Choice pic =	JJ	, Location =	14	, Body part =	Arm	, First touch sample = w	, Sample touch detail =	Left	, Sample hit time =	2	, Choice = W,	Answer =	Leg	, Answer detail =	Left	, RT1 =	375	, RT2 =	1921	, Touch sample X =	288	, Touch sample Y =	181	, Touch choice X =	241	, Touch choice Y =	397	, Adjust time sample =	0	, Adjust time choice =	0	, Hit part sample =	1	, Hit part choice =	1
5	,Trial	No.	=	,23,	Timenow	=	,9239"	, Sample pic =	2	, Choice pic =	2	, Location =	10	, Body part =	Arm	, First touch sample = w	, Sample touch detail =	Right	, Sample hit time =	4	, Choice = C,	Answer =	Arm	, Answer detail =	Right	, RT1 =	1167	, RT2 =	634	, Touch sample X =	387	, Touch sample Y =	204	, Touch choice X =	342	, Touch choice Y =	223	, Adjust time sample =	0	, Adjust time choice =	0	, Hit part sample =	1	, Hit part choice =	1
5	,Trial	No.	=	,24,	Timenow	=	,9244"	, Sample pic =	16	, Choice pic =	16	, Location =	6	, Body part =	Torso	, First touch sample = c	, Sample touch detail =	-	, Sample hit time =	3	, Choice = C,	Answer =	Torso	, Answer detail =	-	, RT1 =	785	, RT2 =	683	, Touch sample X =	309	, Touch sample Y =	288	, Touch choice X =	304	, Touch choice Y =	354	, Adjust time sample =	0	, Adjust time choice =	0	, Hit part sample =	1	, Hit part choice =	1
5	,Trial	No.	=	,25,	Timenow	=	,9250"	, Sample pic =	16	, Choice pic =	16	, Location =	11	, Body part =	Arm	, First touch sample = w	, Sample touch detail =	Right	, Sample hit time =	2	, Choice = C,	Answer =	Arm	, Answer detail =	Right	, RT1 =	644	, RT2 =	631	, Touch sample X =	402	, Touch sample Y =	184	, Touch choice X =	408	, Touch choice Y =	171	, Adjust time sample =	0	, Adjust time choice =	0	, Hit part sample =	1	, Hit part choice =	1
5	,Trial	No.	=	,26,	Timenow	=	,9255"	, Sample pic =	OO	, Choice pic =	OO	, Location =	2	, Body part =	Head	, First touch sample = c	, Sample touch detail =	-	, Sample hit time =	1	, Choice = C,	Answer =	Head	, Answer detail =	-	, RT1 =	704	, RT2 =	676	, Touch sample X =	139	, Touch sample Y =	155	, Touch choice X =	132	, Touch choice Y =	152	, Adjust time sample =	0	, Adjust time choice =	0	, Hit part sample =	1	, Hit part choice =	1
5	,Trial	No.	=	,27,	Timenow	=	,931"	, Sample pic =	2	, Choice pic =	2	, Location =	9	, Body part =	Head	, First touch sample = w	, Sample touch detail =	-	, Sample hit time =	3	, Choice = C,	Answer =	Head	, Answer detail =	-	, RT1 =	1210	, RT2 =	535	, Touch sample X =	242	, Touch sample Y =	99	, Touch choice X =	254	, Touch choice Y =	116	, Adjust time sample =	0	, Adjust time choice =	0	, Hit part sample =	1	, Hit part choice =	1
5	,Trial	No.	=	,28,	Timenow	=	,936"	, Sample pic =	15	, Choice pic =	15	, Location =	10	, Body part =	Head	, First touch sample = w	, Sample touch detail =	-	, Sample hit time =	6	, Choice = C,	Answer =	Head	, Answer detail =	-	, RT1 =	1316	, RT2 =	660	, Touch sample X =	393	, Touch sample Y =	178	, Touch choice X =	391	, Touch choice Y =	178	, Adjust time sample =	0	, Adjust time choice =	0	, Hit part sample =	1	, Hit part choice =	1
5	,Trial	No.	=	,29,	Timenow	=	,9311"	, Sample pic =	1	, Choice pic =	1	, Location =	13	, Body part =	Torso	, First touch sample = c	, Sample touch detail =	-	, Sample hit time =	1	, Choice = C,	Answer =	Torso	, Answer detail =	-	, RT1 =	522	, RT2 =	661	, Touch sample X =	211	, Touch sample Y =	288	, Touch choice X =	251	, Touch choice Y =	319	, Adjust time sample =	0	, Adjust time choice =	0	, Hit part sample =	1	, Hit part choice =	1
5	,Trial	No.	=	,30,	Timenow	=	,9316"	, Sample pic =	18	, Choice pic =	18	, Location =	9	, Body part =	Head	, First touch sample = w	, Sample touch detail =	-	, Sample hit time =	5	, Choice = C,	Answer =	Head	, Answer detail =	-	, RT1 =	1341	, RT2 =	460	, Touch sample X =	248	, Touch sample Y =	156	, Touch choice X =	257	, Touch choice Y =	143	, Adjust time sample =	0	, Adjust time choice =	0	, Hit part sample =	1	, Hit part choice =	1
5	,Trial	No.	=	,31,	Timenow	=	,9321"	, Sample pic =	II	, Choice pic =	JJ	, Location =	6	, Body part =	Head	, First touch sample = c	, Sample touch detail =	-	, Sample hit time =	3	, Choice = C,	Answer =	Head	, Answer detail =	-	, RT1 =	757	, RT2 =	1363	, Touch sample X =	405	, Touch sample Y =	137	, Touch choice X =	216	, Touch choice Y =	155	, Adjust time sample =	0	, Adjust time choice =	0	, Hit part sample =	1	, Hit part choice =	1
5	,Trial	No.	=	,32,	Timenow	=	,9326"	, Sample pic =	8	, Choice pic =	8	, Location =	15	, Body part =	Torso	, First touch sample = w	, Sample touch detail =	-	, Sample hit time =	11	, Choice = W,	Answer =	Leg	, Answer detail =	Left	, RT1 =	2457	, RT2 =	644	, Touch sample X =	256	, Touch sample Y =	212	, Touch choice X =	188	, Touch choice Y =	365	, Adjust time sample =	0	, Adjust time choice =	0	, Hit part sample =	1	, Hit part choice =	1
5	,Trial	No.	=	,33,	Timenow	=	,9333"	, Sample pic =	12	, Choice pic =	12	, Location =	2	, Body part =	Leg	, First touch sample = w	, Sample touch detail =	Right	, Sample hit time =	4	, Choice = C,	Answer =	Leg	, Answer detail =	Right	, RT1 =	1059	, RT2 =	1073	, Touch sample X =	280	, Touch sample Y =	369	, Touch choice X =	273	, Touch choice Y =	386	, Adjust time sample =	0	, Adjust time choice =	0	, Hit part sample =	1	, Hit part choice =	1
5	,Trial	No.	=	,34,	Timenow	=	,9338"	, Sample pic =	3	, Choice pic =	3	, Location =	10	, Body part =	Head	, First touch sample = w	, Sample touch detail =	-	, Sample hit time =	4	, Choice = C,	Answer =	Head	, Answer detail =	-	, RT1 =	1271	, RT2 =	1178	, Touch sample X =	355	, Touch sample Y =	140	, Touch choice X =	356	, Touch choice Y =	159	, Adjust time sample =	0	, Adjust time choice =	0	, Hit part sample =	1	, Hit part choice =	1
5	,Trial	No.	=	,35,	Timenow	=	,9344"	, Sample pic =	OO	, Choice pic =	OO	, Location =	13	, Body part =	Torso	, First touch sample = w	, Sample touch detail =	-	, Sample hit time =	13	, Choice = C,	Answer =	Torso	, Answer detail =	-	, RT1 =	5312	, RT2 =	748	, Touch sample X =	304	, Touch sample Y =	180	, Touch choice X =	307	, Touch choice Y =	202	, Adjust time sample =	0	, Adjust time choice =	0	, Hit part sample =	1	, Hit part choice =	1
5	,Trial	No.	=	,36,	Timenow	=	,9353"	, Sample pic =	12	, Choice pic =	12	, Location =	4	, Body part =	Head	, First touch sample = w	, Sample touch detail =	-	, Sample hit time =	2	, Choice = C,	Answer =	Head	, Answer detail =	-	, RT1 =	626	, RT2 =	630	, Touch sample X =	255	, Touch sample Y =	79	, Touch choice X =	239	, Touch choice Y =	90	, Adjust time sample =	0	, Adjust time choice =	0	, Hit part sample =	1	, Hit part choice =	1
5	,Trial	No.	=	,37,	Timenow	=	,9359"	, Sample pic =	16	, Choice pic =	16	, Location =	5	, Body part =	Head	, First touch sample = c	, Sample touch detail =	-	, Sample hit time =	1	, Choice = C,	Answer =	Head	, Answer detail =	-	, RT1 =	736	, RT2 =	610	, Touch sample X =	298	, Touch sample Y =	138	, Touch choice X =	309	, Touch choice Y =	172	, Adjust time sample =	0	, Adjust time choice =	0	, Hit part sample =	1	, Hit part choice =	1
5	,Trial	No.	=	,38,	Timenow	=	,944"	, Sample pic =	18	, Choice pic =	18	, Location =	4	, Body part =	Arm	, First touch sample = w	, Sample touch detail =	Right	, Sample hit time =	7	, Choice = C,	Answer =	Arm	, Answer detail =	Right	, RT1 =	1746	, RT2 =	624	, Touch sample X =	412	, Touch sample Y =	227	, Touch choice X =	402	, Touch choice Y =	265	, Adjust time sample =	0	, Adjust time choice =	0	, Hit part sample =	1	, Hit part choice =	1
5	,Trial	No.	=	,39,	Timenow	=	,949"	, Sample pic =	1	, Choice pic =	1	, Location =	8	, Body part =	Arm	, First touch sample = w	, Sample touch detail =	Right	, Sample hit time =	3	, Choice = C,	Answer =	Arm	, Answer detail =	Right	, RT1 =	883	, RT2 =	1359	, Touch sample X =	384	, Touch sample Y =	300	, Touch choice X =	353	, Touch choice Y =	277	, Adjust time sample =	0	, Adjust time choice =	0	, Hit part sample =	1	, Hit part choice =	1
5	,Trial	No.	=	,40,	Timenow	=	,9415"	, Sample pic =	OO	, Choice pic =	OO	, Location =	3	, Body part =	Arm	, First touch sample = c	, Sample touch detail =	Right	, Sample hit time =	2	, Choice = C,	Answer =	Arm	, Answer detail =	Right	, RT1 =	824	, RT2 =	644	, Touch sample X =	185	, Touch sample Y =	245	, Touch choice X =	191	, Touch choice Y =	252	, Adjust time sample =	0	, Adjust time choice =	0	, Hit part sample =	1	, Hit part choice =	1
5	,Trial	No.	=	,41,	Timenow	=	,9420"	, Sample pic =	4	, Choice pic =	4	, Location =	2	, Body part =	Arm	, First touch sample = c	, Sample touch detail =	Right	, Sample hit time =	1	, Choice = W,	Answer =	Leg	, Answer detail =	Right	, RT1 =	429	, RT2 =	584	, Touch sample X =	169	, Touch sample Y =	319	, Touch choice X =	391	, Touch choice Y =	280	, Adjust time sample =	0	, Adjust time choice =	0	, Hit part sample =	1	, Hit part choice =	1
5	,Trial	No.	=	,42,	Timenow	=	,9425"	, Sample pic =	1	, Choice pic =	1	, Location =	6	, Body part =	Leg	, First touch sample = w	, Sample touch detail =	Left	, Sample hit time =	5	, Choice = C,	Answer =	Leg	, Answer detail =	Left	, RT1 =	1242	, RT2 =	599	, Touch sample X =	85	, Touch sample Y =	352	, Touch choice X =	91	, Touch choice Y =	332	, Adjust time sample =	0	, Adjust time choice =	0	, Hit part sample =	1	, Hit part choice =	1
5	,Trial	No.	=	,43,	Timenow	=	,9430"	, Sample pic =	4	, Choice pic =	4	, Location =	14	, Body part =	Torso	, First touch sample = c	, Sample touch detail =	-	, Sample hit time =	3	, Choice = C,	Answer =	Torso	, Answer detail =	-	, RT1 =	517	, RT2 =	645	, Touch sample X =	254	, Touch sample Y =	161	, Touch choice X =	300	, Touch choice Y =	140	, Adjust time sample =	0	, Adjust time choice =	0	, Hit part sample =	1	, Hit part choice =	1
5	,Trial	No.	=	,44,	Timenow	=	,9434"	, Sample pic =	18	, Choice pic =	18	, Location =	11	, Body part =	Leg	, First touch sample = w	, Sample touch detail =	Left	, Sample hit time =	4	, Choice = C,	Answer =	Leg	, Answer detail =	Left	, RT1 =	1177	, RT2 =	612	, Touch sample X =	155	, Touch sample Y =	334	, Touch choice X =	176	, Touch choice Y =	374	, Adjust time sample =	0	, Adjust time choice =	0	, Hit part sample =	1	, Hit part choice =	1
6	,Trial	No.	=	,1,	Timenow	=	,9515"	, Sample pic =	18	, Choice pic =	18	, Location =	13	, Body part =	Leg	, First touch sample = c	, Sample touch detail =	Left	, Sample hit time =	2	, Choice = C,	Answer =	Leg	, Answer detail =	Left	, RT1 =	742	, RT2 =	822	, Touch sample X =	166	, Touch sample Y =	310	, Touch choice X =	189	, Touch choice Y =	338	, Adjust time sample =	0	, Adjust time choice =	0	, Hit part sample =	1	, Hit part choice =	1
6	,Trial	No.	=	,2,	Timenow	=	,9520"	, Sample pic =	15	, Choice pic =	15	, Location =	6	, Body part =	Leg	, First touch sample = c	, Sample touch detail =	Right	, Sample hit time =	2	, Choice = C,	Answer =	Leg	, Answer detail =	Right	, RT1 =	790	, RT2 =	674	, Touch sample X =	191	, Touch sample Y =	294	, Touch choice X =	181	, Touch choice Y =	324	, Adjust time sample =	0	, Adjust time choice =	0	, Hit part sample =	1	, Hit part choice =	1
6	,Trial	No.	=	,3,	Timenow	=	,9525"	, Sample pic =	8	, Choice pic =	8	, Location =	3	, Body part =	Leg	, First touch sample = w	, Sample touch detail =	Left	, Sample hit time =	2	, Choice = C,	Answer =	Leg	, Answer detail =	Left	, RT1 =	843	, RT2 =	1210	, Touch sample X =	187	, Touch sample Y =	467	, Touch choice X =	199	, Touch choice Y =	376	, Adjust time sample =	0	, Adjust time choice =	0	, Hit part sample =	1	, Hit part choice =	1
6	,Trial	No.	=	,4,	Timenow	=	,9530"	, Sample pic =	3	, Choice pic =	3	, Location =	6	, Body part =	Leg	, First touch sample = w	, Sample touch detail =	Left	, Sample hit time =	5	, Choice = W,	Answer =	Arm	, Answer detail =	Left	, RT1 =	1074	, RT2 =	603	, Touch sample X =	124	, Touch sample Y =	289	, Touch choice X =	275	, Touch choice Y =	295	, Adjust time sample =	0	, Adjust time choice =	0	, Hit part sample =	1	, Hit part choice =	1
6	,Trial	No.	=	,5,	Timenow	=	,9536"	, Sample pic =	BB	, Choice pic =	AA	, Location =	12	, Body part =	Torso	, First touch sample = c	, Sample touch detail =	-	, Sample hit time =	2	, Choice = C,	Answer =	Torso	, Answer detail =	-	, RT1 =	688	, RT2 =	520	, Touch sample X =	267	, Touch sample Y =	261	, Touch choice X =	267	, Touch choice Y =	332	, Adjust time sample =	0	, Adjust time choice =	0	, Hit part sample =	1	, Hit part choice =	1
6	,Trial	No.	=	,6,	Timenow	=	,9540"	, Sample pic =	16	, Choice pic =	16	, Location =	10	, Body part =	Leg	, First touch sample = w	, Sample touch detail =	Right	, Sample hit time =	4	, Choice = C,	Answer =	Leg	, Answer detail =	Left	, RT1 =	1007	, RT2 =	588	, Touch sample X =	335	, Touch sample Y =	381	, Touch choice X =	272	, Touch choice Y =	388	, Adjust time sample =	2	, Adjust time choice =	0	, Hit part sample =	1	, Hit part choice =	1
6	,Trial	No.	=	,7,	Timenow	=	,9545"	, Sample pic =	18	, Choice pic =	18	, Location =	12	, Body part =	Torso	, First touch sample = w	, Sample touch detail =	-	, Sample hit time =	3	, Choice = C,	Answer =	Torso	, Answer detail =	-	, RT1 =	834	, RT2 =	568	, Touch sample X =	245	, Touch sample Y =	293	, Touch choice X =	225	, Touch choice Y =	269	, Adjust time sample =	0	, Adjust time choice =	0	, Hit part sample =	1	, Hit part choice =	1
6	,Trial	No.	=	,8,	Timenow	=	,9550"	, Sample pic =	18	, Choice pic =	18	, Location =	4	, Body part =	Arm	, First touch sample = w	, Sample touch detail =	Right	, Sample hit time =	6	, Choice = C,	Answer =	Arm	, Answer detail =	Left	, RT1 =	1230	, RT2 =	1595	, Touch sample X =	387	, Touch sample Y =	222	, Touch choice X =	91	, Touch choice Y =	277	, Adjust time sample =	0	, Adjust time choice =	0	, Hit part sample =	1	, Hit part choice =	1
6	,Trial	No.	=	,9,	Timenow	=	,9556"	, Sample pic =	15	, Choice pic =	15	, Location =	15	, Body part =	Head	, First touch sample = w	, Sample touch detail =	-	, Sample hit time =	7	, Choice = C,	Answer =	Head	, Answer detail =	-	, RT1 =	1159	, RT2 =	535	, Touch sample X =	393	, Touch sample Y =	156	, Touch choice X =	390	, Touch choice Y =	182	, Adjust time sample =	0	, Adjust time choice =	0	, Hit part sample =	1	, Hit part choice =	1
6	,Trial	No.	=	,10,	Timenow	=	,961"	, Sample pic =	18	, Choice pic =	18	, Location =	5	, Body part =	Head	, First touch sample = c	, Sample touch detail =	-	, Sample hit time =	2	, Choice = C,	Answer =	Head	, Answer detail =	-	, RT1 =	1092	, RT2 =	1010	, Touch sample X =	286	, Touch sample Y =	149	, Touch choice X =	252	, Touch choice Y =	155	, Adjust time sample =	0	, Adjust time choice =	0	, Hit part sample =	1	, Hit part choice =	1
6	,Trial	No.	=	,11,	Timenow	=	,966"	, Sample pic =	BB	, Choice pic =	AA	, Location =	14	, Body part =	Arm	, First touch sample = w	, Sample touch detail =	Right	, Sample hit time =	10	, Choice = W,	Answer =	Head	, Answer detail =	-	, RT1 =	1923	, RT2 =	493	, Touch sample X =	403	, Touch sample Y =	226	, Touch choice X =	293	, Touch choice Y =	226	, Adjust time sample =	0	, Adjust time choice =	0	, Hit part sample =	1	, Hit part choice =	1
6	,Trial	No.	=	,12,	Timenow	=	,9612"	, Sample pic =	4	, Choice pic =	4	, Location =	11	, Body part =	Arm	, First touch sample = c	, Sample touch detail =	Right	, Sample hit time =	3	, Choice = W,	Answer =	Leg	, Answer detail =	Right	, RT1 =	769	, RT2 =	941	, Touch sample X =	154	, Touch sample Y =	297	, Touch choice X =	405	, Touch choice Y =	385	, Adjust time sample =	0	, Adjust time choice =	0	, Hit part sample =	1	, Hit part choice =	1
6	,Trial	No.	=	,13,	Timenow	=	,9618"	, Sample pic =	1	, Choice pic =	1	, Location =	3	, Body part =	Leg	, First touch sample = w	, Sample touch detail =	Right	, Sample hit time =	5	, Choice = C,	Answer =	Leg	, Answer detail =	Left	, RT1 =	1285	, RT2 =	575	, Touch sample X =	270	, Touch sample Y =	376	, Touch choice X =	131	, Touch choice Y =	370	, Adjust time sample =	1	, Adjust time choice =	0	, Hit part sample =	1	, Hit part choice =	1
6	,Trial	No.	=	,14,	Timenow	=	,9623"	, Sample pic =	8	, Choice pic =	8	, Location =	1	, Body part =	Arm	, First touch sample = w	, Sample touch detail =	Right	, Sample hit time =	2	, Choice = C,	Answer =	Arm	, Answer detail =	Right	, RT1 =	918	, RT2 =	1092	, Touch sample X =	353	, Touch sample Y =	122	, Touch choice X =	343	, Touch choice Y =	116	, Adjust time sample =	0	, Adjust time choice =	0	, Hit part sample =	1	, Hit part choice =	1
6	,Trial	No.	=	,15,	Timenow	=	,9628"	, Sample pic =	1	, Choice pic =	1	, Location =	16	, Body part =	Arm	, First touch sample = w	, Sample touch detail =	Right	, Sample hit time =	2	, Choice = C,	Answer =	Arm	, Answer detail =	Right	, RT1 =	707	, RT2 =	525	, Touch sample X =	398	, Touch sample Y =	276	, Touch choice X =	392	, Touch choice Y =	305	, Adjust time sample =	0	, Adjust time choice =	0	, Hit part sample =	1	, Hit part choice =	1
6	,Trial	No.	=	,16,	Timenow	=	,9632"	, Sample pic =	DD	, Choice pic =	CC	, Location =	1	, Body part =	Leg	, First touch sample = w	, Sample touch detail =	Right	, Sample hit time =	2	, Choice = C,	Answer =	Leg	, Answer detail =	Left	, RT1 =	672	, RT2 =	618	, Touch sample X =	270	, Touch sample Y =	386	, Touch choice X =	227	, Touch choice Y =	424	, Adjust time sample =	0	, Adjust time choice =	0	, Hit part sample =	1	, Hit part choice =	1
6	,Trial	No.	=	,17,	Timenow	=	,9637"	, Sample pic =	8	, Choice pic =	8	, Location =	6	, Body part =	Torso	, First touch sample = c	, Sample touch detail =	-	, Sample hit time =	2	, Choice = C,	Answer =	Torso	, Answer detail =	-	, RT1 =	776	, RT2 =	714	, Touch sample X =	252	, Touch sample Y =	240	, Touch choice X =	256	, Touch choice Y =	239	, Adjust time sample =	0	, Adjust time choice =	0	, Hit part sample =	1	, Hit part choice =	1
6	,Trial	No.	=	,18,	Timenow	=	,9642"	, Sample pic =	3	, Choice pic =	3	, Location =	12	, Body part =	Head	, First touch sample = w	, Sample touch detail =	-	, Sample hit time =	2	, Choice = C,	Answer =	Head	, Answer detail =	-	, RT1 =	739	, RT2 =	520	, Touch sample X =	355	, Touch sample Y =	143	, Touch choice X =	366	, Touch choice Y =	141	, Adjust time sample =	0	, Adjust time choice =	0	, Hit part sample =	1	, Hit part choice =	1
6	,Trial	No.	=	,19,	Timenow	=	,9646"	, Sample pic =	2	, Choice pic =	2	, Location =	16	, Body part =	Torso	, First touch sample = c	, Sample touch detail =	-	, Sample hit time =	1	, Choice = C,	Answer =	Torso	, Answer detail =	-	, RT1 =	503	, RT2 =	551	, Touch sample X =	213	, Touch sample Y =	227	, Touch choice X =	202	, Touch choice Y =	211	, Adjust time sample =	0	, Adjust time choice =	0	, Hit part sample =	1	, Hit part choice =	1
6	,Trial	No.	=	,20,	Timenow	=	,9651"	, Sample pic =	16	, Choice pic =	16	, Location =	7	, Body part =	Head	, First touch sample = w	, Sample touch detail =	-	, Sample hit time =	3	, Choice = C,	Answer =	Head	, Answer detail =	-	, RT1 =	933	, RT2 =	566	, Touch sample X =	325	, Touch sample Y =	168	, Touch choice X =	293	, Touch choice Y =	151	, Adjust time sample =	0	, Adjust time choice =	0	, Hit part sample =	1	, Hit part choice =	1
6	,Trial	No.	=	,21,	Timenow	=	,9655"	, Sample pic =	BB	, Choice pic =	AA	, Location =	2	, Body part =	Leg	, First touch sample = c	, Sample touch detail =	Left	, Sample hit time =	1	, Choice = W,	Answer =	Torso	, Answer detail =	-	, RT1 =	438	, RT2 =	604	, Touch sample X =	194	, Touch sample Y =	305	, Touch choice X =	287	, Touch choice Y =	324	, Adjust time sample =	0	, Adjust time choice =	0	, Hit part sample =	1	, Hit part choice =	1
6	,Trial	No.	=	,22,	Timenow	=	,970"	, Sample pic =	8	, Choice pic =	8	, Location =	8	, Body part =	Head	, First touch sample = w	, Sample touch detail =	-	, Sample hit time =	2	, Choice = C,	Answer =	Head	, Answer detail =	-	, RT1 =	639	, RT2 =	537	, Touch sample X =	260	, Touch sample Y =	161	, Touch choice X =	247	, Touch choice Y =	165	, Adjust time sample =	0	, Adjust time choice =	0	, Hit part sample =	1	, Hit part choice =	1
6	,Trial	No.	=	,23,	Timenow	=	,975"	, Sample pic =	3	, Choice pic =	3	, Location =	3	, Body part =	Arm	, First touch sample = c	, Sample touch detail =	Left	, Sample hit time =	1	, Choice = C,	Answer =	Arm	, Answer detail =	Right	, RT1 =	466	, RT2 =	838	, Touch sample X =	263	, Touch sample Y =	317	, Touch choice X =	384	, Touch choice Y =	297	, Adjust time sample =	0	, Adjust time choice =	0	, Hit part sample =	1	, Hit part choice =	1
6	,Trial	No.	=	,24,	Timenow	=	,979"	, Sample pic =	4	, Choice pic =	4	, Location =	8	, Body part =	Leg	, First touch sample = w	, Sample touch detail =	Left	, Sample hit time =	4	, Choice = C,	Answer =	Leg	, Answer detail =	Right	, RT1 =	991	, RT2 =	663	, Touch sample X =	348	, Touch sample Y =	274	, Touch choice X =	402	, Touch choice Y =	304	, Adjust time sample =	0	, Adjust time choice =	0	, Hit part sample =	1	, Hit part choice =	1
6	,Trial	No.	=	,25,	Timenow	=	,9714"	, Sample pic =	15	, Choice pic =	15	, Location =	4	, Body part =	Arm	, First touch sample = c	, Sample touch detail =	Left	, Sample hit time =	3	, Choice = W,	Answer =	Leg	, Answer detail =	Right	, RT1 =	665	, RT2 =	754	, Touch sample X =	293	, Touch sample Y =	248	, Touch choice X =	181	, Touch choice Y =	323	, Adjust time sample =	0	, Adjust time choice =	0	, Hit part sample =	1	, Hit part choice =	1
6	,Trial	No.	=	,26,	Timenow	=	,9719"	, Sample pic =	4	, Choice pic =	4	, Location =	9	, Body part =	Torso	, First touch sample = c	, Sample touch detail =	-	, Sample hit time =	1	, Choice = C,	Answer =	Torso	, Answer detail =	-	, RT1 =	662	, RT2 =	516	, Touch sample X =	271	, Touch sample Y =	174	, Touch choice X =	258	, Touch choice Y =	215	, Adjust time sample =	0	, Adjust time choice =	0	, Hit part sample =	1	, Hit part choice =	1
6	,Trial	No.	=	,27,	Timenow	=	,9724"	, Sample pic =	DD	, Choice pic =	CC	, Location =	2	, Body part =	Arm	, First touch sample = w	, Sample touch detail =	Right	, Sample hit time =	6	, Choice = W,	Answer =	Head	, Answer detail =	-	, RT1 =	1922	, RT2 =	2370	, Touch sample X =	292	, Touch sample Y =	108	, Touch choice X =	198	, Touch choice Y =	142	, Adjust time sample =	0	, Adjust time choice =	0	, Hit part sample =	1	, Hit part choice =	1
6	,Trial	No.	=	,28,	Timenow	=	,9732"	, Sample pic =	2	, Choice pic =	2	, Location =	7	, Body part =	Leg	, First touch sample = c	, Sample touch detail =	Left	, Sample hit time =	1	, Choice = C,	Answer =	Leg	, Answer detail =	Right	, RT1 =	482	, RT2 =	1163	, Touch sample X =	198	, Touch sample Y =	279	, Touch choice X =	257	, Touch choice Y =	310	, Adjust time sample =	0	, Adjust time choice =	0	, Hit part sample =	1	, Hit part choice =	1
6	,Trial	No.	=	,29,	Timenow	=	,9736"	, Sample pic =	16	, Choice pic =	16	, Location =	4	, Body part =	Arm	, First touch sample = c	, Sample touch detail =	Right	, Sample hit time =	4	, Choice = C,	Answer =	Arm	, Answer detail =	Right	, RT1 =	755	, RT2 =	648	, Touch sample X =	396	, Touch sample Y =	159	, Touch choice X =	385	, Touch choice Y =	190	, Adjust time sample =	0	, Adjust time choice =	0	, Hit part sample =	1	, Hit part choice =	1
6	,Trial	No.	=	,30,	Timenow	=	,9741"	, Sample pic =	2	, Choice pic =	2	, Location =	15	, Body part =	Arm	, First touch sample = c	, Sample touch detail =	Left	, Sample hit time =	3	, Choice = C,	Answer =	Arm	, Answer detail =	Right	, RT1 =	779	, RT2 =	701	, Touch sample X =	106	, Touch sample Y =	192	, Touch choice X =	353	, Touch choice Y =	187	, Adjust time sample =	0	, Adjust time choice =	0	, Hit part sample =	1	, Hit part choice =	1
6	,Trial	No.	=	,31,	Timenow	=	,9746"	, Sample pic =	DD	, Choice pic =	CC	, Location =	14	, Body part =	Head	, First touch sample = c	, Sample touch detail =	-	, Sample hit time =	4	, Choice = C,	Answer =	Head	, Answer detail =	-	, RT1 =	766	, RT2 =	582	, Touch sample X =	269	, Touch sample Y =	170	, Touch choice X =	206	, Touch choice Y =	168	, Adjust time sample =	0	, Adjust time choice =	0	, Hit part sample =	1	, Hit part choice =	1
6	,Trial	No.	=	,32,	Timenow	=	,9750"	, Sample pic =	12	, Choice pic =	12	, Location =	5	, Body part =	Head	, First touch sample = w	, Sample touch detail =	-	, Sample hit time =	2	, Choice = C,	Answer =	Head	, Answer detail =	-	, RT1 =	887	, RT2 =	529	, Touch sample X =	256	, Touch sample Y =	103	, Touch choice X =	231	, Touch choice Y =	70	, Adjust time sample =	0	, Adjust time choice =	0	, Hit part sample =	1	, Hit part choice =	1
6	,Trial	No.	=	,33,	Timenow	=	,9755"	, Sample pic =	1	, Choice pic =	1	, Location =	9	, Body part =	Torso	, First touch sample = c	, Sample touch detail =	-	, Sample hit time =	1	, Choice = C,	Answer =	Torso	, Answer detail =	-	, RT1 =	659	, RT2 =	666	, Touch sample X =	235	, Touch sample Y =	301	, Touch choice X =	262	, Touch choice Y =	322	, Adjust time sample =	0	, Adjust time choice =	0	, Hit part sample =	1	, Hit part choice =	1
6	,Trial	No.	=	,34,	Timenow	=	,980"	, Sample pic =	15	, Choice pic =	15	, Location =	8	, Body part =	Torso	, First touch sample = w	, Sample touch detail =	-	, Sample hit time =	3	, Choice = W,	Answer =	Head	, Answer detail =	-	, RT1 =	810	, RT2 =	716	, Touch sample X =	266	, Touch sample Y =	169	, Touch choice X =	416	, Touch choice Y =	211	, Adjust time sample =	0	, Adjust time choice =	0	, Hit part sample =	1	, Hit part choice =	1
6	,Trial	No.	=	,35,	Timenow	=	,985"	, Sample pic =	DD	, Choice pic =	CC	, Location =	15	, Body part =	Torso	, First touch sample = w	, Sample touch detail =	-	, Sample hit time =	16	, Choice = C,	Answer =	Torso	, Answer detail =	-	, RT1 =	3218	, RT2 =	750	, Touch sample X =	249	, Touch sample Y =	273	, Touch choice X =	247	, Touch choice Y =	229	, Adjust time sample =	0	, Adjust time choice =	0	, Hit part sample =	1	, Hit part choice =	1
6	,Trial	No.	=	,36,	Timenow	=	,9812"	, Sample pic =	12	, Choice pic =	12	, Location =	16	, Body part =	Arm	, First touch sample = w	, Sample touch detail =	Right	, Sample hit time =	9	, Choice = C,	Answer =	Arm	, Answer detail =	Right	, RT1 =	3083	, RT2 =	632	, Touch sample X =	355	, Touch sample Y =	94	, Touch choice X =	336	, Touch choice Y =	95	, Adjust time sample =	0	, Adjust time choice =	0	, Hit part sample =	1	, Hit part choice =	1
6	,Trial	No.	=	,37,	Timenow	=	,9819"	, Sample pic =	4	, Choice pic =	4	, Location =	10	, Body part =	Head	, First touch sample = c	, Sample touch detail =	-	, Sample hit time =	1	, Choice = C,	Answer =	Head	, Answer detail =	-	, RT1 =	521	, RT2 =	673	, Touch sample X =	105	, Touch sample Y =	187	, Touch choice X =	75	, Touch choice Y =	144	, Adjust time sample =	0	, Adjust time choice =	0	, Hit part sample =	1	, Hit part choice =	1
6	,Trial	No.	=	,38,	Timenow	=	,9823"	, Sample pic =	16	, Choice pic =	16	, Location =	13	, Body part =	Torso	, First touch sample = c	, Sample touch detail =	-	, Sample hit time =	2	, Choice = C,	Answer =	Torso	, Answer detail =	-	, RT1 =	799	, RT2 =	945	, Touch sample X =	330	, Touch sample Y =	304	, Touch choice X =	297	, Touch choice Y =	271	, Adjust time sample =	0	, Adjust time choice =	0	, Hit part sample =	1	, Hit part choice =	1
6	,Trial	No.	=	,39,	Timenow	=	,9828"	, Sample pic =	12	, Choice pic =	12	, Location =	11	, Body part =	Leg	, First touch sample = w	, Sample touch detail =	Right	, Sample hit time =	2	, Choice = C,	Answer =	Leg	, Answer detail =	Right	, RT1 =	651	, RT2 =	570	, Touch sample X =	260	, Touch sample Y =	363	, Touch choice X =	265	, Touch choice Y =	392	, Adjust time sample =	0	, Adjust time choice =	0	, Hit part sample =	1	, Hit part choice =	1
6	,Trial	No.	=	,40,	Timenow	=	,9833"	, Sample pic =	BB	, Choice pic =	AA	, Location =	13	, Body part =	Head	, First touch sample = c	, Sample touch detail =	-	, Sample hit time =	1	, Choice = C,	Answer =	Head	, Answer detail =	-	, RT1 =	687	, RT2 =	627	, Touch sample X =	273	, Touch sample Y =	160	, Touch choice X =	321	, Touch choice Y =	214	, Adjust time sample =	0	, Adjust time choice =	0	, Hit part sample =	1	, Hit part choice =	1
6	,Trial	No.	=	,41,	Timenow	=	,9838"	, Sample pic =	2	, Choice pic =	2	, Location =	11	, Body part =	Head	, First touch sample = c	, Sample touch detail =	-	, Sample hit time =	2	, Choice = C,	Answer =	Head	, Answer detail =	-	, RT1 =	741	, RT2 =	538	, Touch sample X =	228	, Touch sample Y =	105	, Touch choice X =	236	, Touch choice Y =	98	, Adjust time sample =	0	, Adjust time choice =	0	, Hit part sample =	1	, Hit part choice =	1
6	,Trial	No.	=	,42,	Timenow	=	,9842"	, Sample pic =	3	, Choice pic =	3	, Location =	5	, Body part =	Torso	, First touch sample = w	, Sample touch detail =	-	, Sample hit time =	7	, Choice = C,	Answer =	Torso	, Answer detail =	-	, RT1 =	1670	, RT2 =	643	, Touch sample X =	212	, Touch sample Y =	147	, Touch choice X =	162	, Touch choice Y =	172	, Adjust time sample =	0	, Adjust time choice =	0	, Hit part sample =	1	, Hit part choice =	1
6	,Trial	No.	=	,43,	Timenow	=	,9847"	, Sample pic =	1	, Choice pic =	1	, Location =	1	, Body part =	Head	, First touch sample = c	, Sample touch detail =	-	, Sample hit time =	1	, Choice = C,	Answer =	Head	, Answer detail =	-	, RT1 =	691	, RT2 =	1607	, Touch sample X =	249	, Touch sample Y =	208	, Touch choice X =	273	, Touch choice Y =	231	, Adjust time sample =	1	, Adjust time choice =	0	, Hit part sample =	1	, Hit part choice =	1
6	,Trial	No.	=	,44,	Timenow	=	,9853"	, Sample pic =	12	, Choice pic =	12	, Location =	14	, Body part =	Torso	, First touch sample = c	, Sample touch detail =	-	, Sample hit time =	4	, Choice = C,	Answer =	Torso	, Answer detail =	-	, RT1 =	763	, RT2 =	651	, Touch sample X =	245	, Touch sample Y =	213	, Touch choice X =	234	, Touch choice Y =	206	, Adjust time sample =	0	, Adjust time choice =	0	, Hit part sample =	1	, Hit part choice =	1
7	,Trial	No.	=	,1,	Timenow	=	,91758"	, Sample pic =	15	, Choice pic =	15	, Location =	4	, Body part =	Leg	, First touch sample = c	, Sample touch detail =	Right	, Sample hit time =	1	, Choice = C,	Answer =	Leg	, Answer detail =	Right	, RT1 =	1675	, RT2 =	698	, Touch sample X =	173	, Touch sample Y =	279	, Touch choice X =	189	, Touch choice Y =	338	, Adjust time sample =	0	, Adjust time choice =	0	, Hit part sample =	1	, Hit part choice =	1
7	,Trial	No.	=	,2,	Timenow	=	,9184"	, Sample pic =	16	, Choice pic =	16	, Location =	7	, Body part =	Head	, First touch sample = w	, Sample touch detail =	-	, Sample hit time =	9	, Choice = C,	Answer =	Head	, Answer detail =	-	, RT1 =	2313	, RT2 =	615	, Touch sample X =	312	, Touch sample Y =	160	, Touch choice X =	293	, Touch choice Y =	184	, Adjust time sample =	0	, Adjust time choice =	0	, Hit part sample =	1	, Hit part choice =	1
7	,Trial	No.	=	,3,	Timenow	=	,91810"	, Sample pic =	1	, Choice pic =	1	, Location =	16	, Body part =	Torso	, First touch sample = c	, Sample touch detail =	-	, Sample hit time =	2	, Choice = C,	Answer =	Torso	, Answer detail =	-	, RT1 =	703	, RT2 =	570	, Touch sample X =	240	, Touch sample Y =	260	, Touch choice X =	206	, Touch choice Y =	346	, Adjust time sample =	0	, Adjust time choice =	0	, Hit part sample =	1	, Hit part choice =	1
7	,Trial	No.	=	,4,	Timenow	=	,91816"	, Sample pic =	18	, Choice pic =	18	, Location =	13	, Body part =	Arm	, First touch sample = c	, Sample touch detail =	Left	, Sample hit time =	2	, Choice = C,	Answer =	Arm	, Answer detail =	Right	, RT1 =	875	, RT2 =	615	, Touch sample X =	119	, Touch sample Y =	194	, Touch choice X =	363	, Touch choice Y =	216	, Adjust time sample =	0	, Adjust time choice =	0	, Hit part sample =	1	, Hit part choice =	1
7	,Trial	No.	=	,5,	Timenow	=	,91821"	, Sample pic =	FF	, Choice pic =	EE	, Location =	14	, Body part =	Arm	, First touch sample = w	, Sample touch detail =	Right	, Sample hit time =	3	, Choice = C,	Answer =	Arm	, Answer detail =	Right	, RT1 =	625	, RT2 =	1293	, Touch sample X =	337	, Touch sample Y =	260	, Touch choice X =	337	, Touch choice Y =	129	, Adjust time sample =	0	, Adjust time choice =	0	, Hit part sample =	1	, Hit part choice =	1
7	,Trial	No.	=	,6,	Timenow	=	,91826"	, Sample pic =	15	, Choice pic =	15	, Location =	1	, Body part =	Arm	, First touch sample = c	, Sample touch detail =	Left	, Sample hit time =	2	, Choice = W,	Answer =	Leg	, Answer detail =	Right	, RT1 =	887	, RT2 =	507	, Touch sample X =	279	, Touch sample Y =	291	, Touch choice X =	185	, Touch choice Y =	283	, Adjust time sample =	0	, Adjust time choice =	0	, Hit part sample =	1	, Hit part choice =	1
7	,Trial	No.	=	,7,	Timenow	=	,91832"	, Sample pic =	1	, Choice pic =	1	, Location =	8	, Body part =	Leg	, First touch sample = w	, Sample touch detail =	Left	, Sample hit time =	5	, Choice = C,	Answer =	Leg	, Answer detail =	Left	, RT1 =	2055	, RT2 =	660	, Touch sample X =	97	, Touch sample Y =	332	, Touch choice X =	109	, Touch choice Y =	294	, Adjust time sample =	0	, Adjust time choice =	0	, Hit part sample =	1	, Hit part choice =	1
7	,Trial	No.	=	,8,	Timenow	=	,91838"	, Sample pic =	3	, Choice pic =	3	, Location =	2	, Body part =	Head	, First touch sample = w	, Sample touch detail =	-	, Sample hit time =	4	, Choice = C,	Answer =	Head	, Answer detail =	-	, RT1 =	1268	, RT2 =	1168	, Touch sample X =	333	, Touch sample Y =	142	, Touch choice X =	320	, Touch choice Y =	123	, Adjust time sample =	0	, Adjust time choice =	0	, Hit part sample =	1	, Hit part choice =	1
7	,Trial	No.	=	,9,	Timenow	=	,91844"	, Sample pic =	18	, Choice pic =	18	, Location =	13	, Body part =	Leg	, First touch sample = c	, Sample touch detail =	Left	, Sample hit time =	2	, Choice = C,	Answer =	Leg	, Answer detail =	Left	, RT1 =	696	, RT2 =	776	, Touch sample X =	170	, Touch sample Y =	338	, Touch choice X =	178	, Touch choice Y =	311	, Adjust time sample =	0	, Adjust time choice =	0	, Hit part sample =	1	, Hit part choice =	1
7	,Trial	No.	=	,10,	Timenow	=	,91848"	, Sample pic =	16	, Choice pic =	16	, Location =	16	, Body part =	Arm	, First touch sample = c	, Sample touch detail =	Right	, Sample hit time =	1	, Choice = C,	Answer =	Arm	, Answer detail =	Right	, RT1 =	682	, RT2 =	519	, Touch sample X =	404	, Touch sample Y =	173	, Touch choice X =	404	, Touch choice Y =	125	, Adjust time sample =	0	, Adjust time choice =	0	, Hit part sample =	1	, Hit part choice =	1
7	,Trial	No.	=	,11,	Timenow	=	,91853"	, Sample pic =	FF	, Choice pic =	EE	, Location =	10	, Body part =	Leg	, First touch sample = w	, Sample touch detail =	Right	, Sample hit time =	3	, Choice = W,	Answer =	Torso	, Answer detail =	-	, RT1 =	805	, RT2 =	596	, Touch sample X =	194	, Touch sample Y =	331	, Touch choice X =	314	, Touch choice Y =	294	, Adjust time sample =	0	, Adjust time choice =	0	, Hit part sample =	1	, Hit part choice =	1
7	,Trial	No.	=	,12,	Timenow	=	,91858"	, Sample pic =	3	, Choice pic =	3	, Location =	8	, Body part =	Leg	, First touch sample = w	, Sample touch detail =	Left	, Sample hit time =	3	, Choice = C,	Answer =	Leg	, Answer detail =	Left	, RT1 =	851	, RT2 =	637	, Touch sample X =	99	, Touch sample Y =	298	, Touch choice X =	120	, Touch choice Y =	338	, Adjust time sample =	0	, Adjust time choice =	0	, Hit part sample =	1	, Hit part choice =	1
7	,Trial	No.	=	,13,	Timenow	=	,9193"	, Sample pic =	16	, Choice pic =	16	, Location =	6	, Body part =	Torso	, First touch sample = w	, Sample touch detail =	-	, Sample hit time =	3	, Choice = C,	Answer =	Torso	, Answer detail =	-	, RT1 =	859	, RT2 =	635	, Touch sample X =	299	, Touch sample Y =	290	, Touch choice X =	316	, Touch choice Y =	280	, Adjust time sample =	0	, Adjust time choice =	0	, Hit part sample =	1	, Hit part choice =	1
7	,Trial	No.	=	,14,	Timenow	=	,91910"	, Sample pic =	8	, Choice pic =	8	, Location =	2	, Body part =	Head	, First touch sample = c	, Sample touch detail =	-	, Sample hit time =	2	, Choice = C,	Answer =	Head	, Answer detail =	-	, RT1 =	789	, RT2 =	489	, Touch sample X =	251	, Touch sample Y =	124	, Touch choice X =	238	, Touch choice Y =	99	, Adjust time sample =	0	, Adjust time choice =	0	, Hit part sample =	1	, Hit part choice =	1
7	,Trial	No.	=	,15,	Timenow	=	,91914"	, Sample pic =	HH	, Choice pic =	GG	, Location =	16	, Body part =	Head	, First touch sample = w	, Sample touch detail =	-	, Sample hit time =	3	, Choice = C,	Answer =	Head	, Answer detail =	-	, RT1 =	1329	, RT2 =	1097	, Touch sample X =	109	, Touch sample Y =	137	, Touch choice X =	383	, Touch choice Y =	140	, Adjust time sample =	1	, Adjust time choice =	0	, Hit part sample =	1	, Hit part choice =	1
7	,Trial	No.	=	,16,	Timenow	=	,91920"	, Sample pic =	4	, Choice pic =	4	, Location =	6	, Body part =	Arm	, First touch sample = c	, Sample touch detail =	Right	, Sample hit time =	3	, Choice = C,	Answer =	Arm	, Answer detail =	Right	, RT1 =	734	, RT2 =	700	, Touch sample X =	156	, Touch sample Y =	293	, Touch choice X =	189	, Touch choice Y =	290	, Adjust time sample =	0	, Adjust time choice =	0	, Hit part sample =	1	, Hit part choice =	1
7	,Trial	No.	=	,17,	Timenow	=	,91925"	, Sample pic =	15	, Choice pic =	15	, Location =	11	, Body part =	Torso	, First touch sample = c	, Sample touch detail =	-	, Sample hit time =	2	, Choice = C,	Answer =	Torso	, Answer detail =	-	, RT1 =	767	, RT2 =	621	, Touch sample X =	307	, Touch sample Y =	133	, Touch choice X =	238	, Touch choice Y =	154	, Adjust time sample =	0	, Adjust time choice =	0	, Hit part sample =	1	, Hit part choice =	1
7	,Trial	No.	=	,18,	Timenow	=	,91930"	, Sample pic =	15	, Choice pic =	15	, Location =	12	, Body part =	Head	, First touch sample = c	, Sample touch detail =	-	, Sample hit time =	2	, Choice = W,	Answer =	Torso	, Answer detail =	-	, RT1 =	745	, RT2 =	841	, Touch sample X =	394	, Touch sample Y =	133	, Touch choice X =	245	, Touch choice Y =	186	, Adjust time sample =	0	, Adjust time choice =	0	, Hit part sample =	1	, Hit part choice =	1
7	,Trial	No.	=	,19,	Timenow	=	,91935"	, Sample pic =	FF	, Choice pic =	EE	, Location =	1	, Body part =	Torso	, First touch sample = w	, Sample touch detail =	-	, Sample hit time =	3	, Choice = C,	Answer =	Torso	, Answer detail =	-	, RT1 =	1219	, RT2 =	536	, Touch sample X =	167	, Touch sample Y =	189	, Touch choice X =	269	, Touch choice Y =	272	, Adjust time sample =	0	, Adjust time choice =	0	, Hit part sample =	1	, Hit part choice =	1
7	,Trial	No.	=	,20,	Timenow	=	,91940"	, Sample pic =	12	, Choice pic =	12	, Location =	5	, Body part =	Torso	, First touch sample = c	, Sample touch detail =	-	, Sample hit time =	2	, Choice = C,	Answer =	Torso	, Answer detail =	-	, RT1 =	831	, RT2 =	574	, Touch sample X =	265	, Touch sample Y =	199	, Touch choice X =	266	, Touch choice Y =	236	, Adjust time sample =	0	, Adjust time choice =	0	, Hit part sample =	1	, Hit part choice =	1
7	,Trial	No.	=	,21,	Timenow	=	,91945"	, Sample pic =	4	, Choice pic =	4	, Location =	10	, Body part =	Head	, First touch sample = w	, Sample touch detail =	-	, Sample hit time =	6	, Choice = C,	Answer =	Head	, Answer detail =	-	, RT1 =	1492	, RT2 =	577	, Touch sample X =	82	, Touch sample Y =	144	, Touch choice X =	95	, Touch choice Y =	152	, Adjust time sample =	0	, Adjust time choice =	0	, Hit part sample =	1	, Hit part choice =	1
7	,Trial	No.	=	,22,	Timenow	=	,91951"	, Sample pic =	4	, Choice pic =	4	, Location =	7	, Body part =	Leg	, First touch sample = c	, Sample touch detail =	Right	, Sample hit time =	2	, Choice = C,	Answer =	Leg	, Answer detail =	Right	, RT1 =	740	, RT2 =	641	, Touch sample X =	396	, Touch sample Y =	256	, Touch choice X =	376	, Touch choice Y =	234	, Adjust time sample =	0	, Adjust time choice =	0	, Hit part sample =	1	, Hit part choice =	1
7	,Trial	No.	=	,23,	Timenow	=	,91955"	, Sample pic =	2	, Choice pic =	2	, Location =	9	, Body part =	Arm	, First touch sample = c	, Sample touch detail =	Left	, Sample hit time =	1	, Choice = C,	Answer =	Arm	, Answer detail =	Right	, RT1 =	674	, RT2 =	1386	, Touch sample X =	120	, Touch sample Y =	141	, Touch choice X =	358	, Touch choice Y =	163	, Adjust time sample =	0	, Adjust time choice =	0	, Hit part sample =	1	, Hit part choice =	1
7	,Trial	No.	=	,24,	Timenow	=	,9201"	, Sample pic =	FF	, Choice pic =	EE	, Location =	2	, Body part =	Head	, First touch sample = w	, Sample touch detail =	-	, Sample hit time =	2	, Choice = C,	Answer =	Head	, Answer detail =	-	, RT1 =	881	, RT2 =	671	, Touch sample X =	388	, Touch sample Y =	155	, Touch choice X =	240	, Touch choice Y =	182	, Adjust time sample =	0	, Adjust time choice =	0	, Hit part sample =	1	, Hit part choice =	1
7	,Trial	No.	=	,25,	Timenow	=	,9206"	, Sample pic =	18	, Choice pic =	18	, Location =	4	, Body part =	Head	, First touch sample = w	, Sample touch detail =	-	, Sample hit time =	6	, Choice = C,	Answer =	Head	, Answer detail =	-	, RT1 =	1412	, RT2 =	2032	, Touch sample X =	251	, Touch sample Y =	143	, Touch choice X =	266	, Touch choice Y =	172	, Adjust time sample =	0	, Adjust time choice =	0	, Hit part sample =	1	, Hit part choice =	1
7	,Trial	No.	=	,26,	Timenow	=	,92013"	, Sample pic =	8	, Choice pic =	8	, Location =	15	, Body part =	Torso	, First touch sample = w	, Sample touch detail =	-	, Sample hit time =	3	, Choice = C,	Answer =	Torso	, Answer detail =	-	, RT1 =	645	, RT2 =	661	, Touch sample X =	255	, Touch sample Y =	247	, Touch choice X =	236	, Touch choice Y =	201	, Adjust time sample =	0	, Adjust time choice =	0	, Hit part sample =	1	, Hit part choice =	1
7	,Trial	No.	=	,27,	Timenow	=	,92017"	, Sample pic =	1	, Choice pic =	1	, Location =	3	, Body part =	Head	, First touch sample = w	, Sample touch detail =	-	, Sample hit time =	5	, Choice = C,	Answer =	Head	, Answer detail =	-	, RT1 =	1396	, RT2 =	635	, Touch sample X =	277	, Touch sample Y =	163	, Touch choice X =	249	, Touch choice Y =	216	, Adjust time sample =	0	, Adjust time choice =	0	, Hit part sample =	1	, Hit part choice =	1
7	,Trial	No.	=	,28,	Timenow	=	,92023"	, Sample pic =	3	, Choice pic =	3	, Location =	8	, Body part =	Arm	, First touch sample = w	, Sample touch detail =	Left	, Sample hit time =	2	, Choice = C,	Answer =	Arm	, Answer detail =	Left	, RT1 =	599	, RT2 =	729	, Touch sample X =	268	, Touch sample Y =	252	, Touch choice X =	296	, Touch choice Y =	308	, Adjust time sample =	0	, Adjust time choice =	0	, Hit part sample =	1	, Hit part choice =	1
7	,Trial	No.	=	,29,	Timenow	=	,92027"	, Sample pic =	HH	, Choice pic =	GG	, Location =	1	, Body part =	Torso	, First touch sample = c	, Sample touch detail =	-	, Sample hit time =	2	, Choice = C,	Answer =	Torso	, Answer detail =	-	, RT1 =	953	, RT2 =	546	, Touch sample X =	300	, Touch sample Y =	149	, Touch choice X =	234	, Touch choice Y =	208	, Adjust time sample =	0	, Adjust time choice =	0	, Hit part sample =	1	, Hit part choice =	1
7	,Trial	No.	=	,30,	Timenow	=	,92032"	, Sample pic =	8	, Choice pic =	8	, Location =	14	, Body part =	Leg	, First touch sample = w	, Sample touch detail =	Left	, Sample hit time =	16	, Choice = C,	Answer =	Leg	, Answer detail =	Right	, RT1 =	3464	, RT2 =	588	, Touch sample X =	177	, Touch sample Y =	405	, Touch choice X =	246	, Touch choice Y =	387	, Adjust time sample =	0	, Adjust time choice =	0	, Hit part sample =	1	, Hit part choice =	1
7	,Trial	No.	=	,31,	Timenow	=	,92039"	, Sample pic =	2	, Choice pic =	2	, Location =	11	, Body part =	Torso	, First touch sample = c	, Sample touch detail =	-	, Sample hit time =	1	, Choice = C,	Answer =	Torso	, Answer detail =	-	, RT1 =	474	, RT2 =	1366	, Touch sample X =	235	, Touch sample Y =	189	, Touch choice X =	265	, Touch choice Y =	164	, Adjust time sample =	0	, Adjust time choice =	0	, Hit part sample =	1	, Hit part choice =	1
7	,Trial	No.	=	,32,	Timenow	=	,92044"	, Sample pic =	12	, Choice pic =	12	, Location =	3	, Body part =	Leg	, First touch sample = w	, Sample touch detail =	Right	, Sample hit time =	2	, Choice = C,	Answer =	Leg	, Answer detail =	Right	, RT1 =	661	, RT2 =	798	, Touch sample X =	246	, Touch sample Y =	386	, Touch choice X =	273	, Touch choice Y =	370	, Adjust time sample =	1	, Adjust time choice =	0	, Hit part sample =	1	, Hit part choice =	1
7	,Trial	No.	=	,33,	Timenow	=	,92049"	, Sample pic =	2	, Choice pic =	2	, Location =	5	, Body part =	Leg	, First touch sample = c	, Sample touch detail =	Left	, Sample hit time =	2	, Choice = C,	Answer =	Leg	, Answer detail =	Right	, RT1 =	740	, RT2 =	688	, Touch sample X =	179	, Touch sample Y =	309	, Touch choice X =	256	, Touch choice Y =	329	, Adjust time sample =	0	, Adjust time choice =	0	, Hit part sample =	1	, Hit part choice =	1
7	,Trial	No.	=	,34,	Timenow	=	,92054"	, Sample pic =	16	, Choice pic =	16	, Location =	14	, Body part =	Leg	, First touch sample = w	, Sample touch detail =	Right	, Sample hit time =	8	, Choice = W,	Answer =	Arm	, Answer detail =	Right	, RT1 =	1612	, RT2 =	1144	, Touch sample X =	339	, Touch sample Y =	399	, Touch choice X =	407	, Touch choice Y =	195	, Adjust time sample =	0	, Adjust time choice =	0	, Hit part sample =	1	, Hit part choice =	1
7	,Trial	No.	=	,35,	Timenow	=	,9210"	, Sample pic =	HH	, Choice pic =	GG	, Location =	3	, Body part =	Arm	, First touch sample = c	, Sample touch detail =	Left	, Sample hit time =	1	, Choice = C,	Answer =	Arm	, Answer detail =	Left	, RT1 =	496	, RT2 =	1017	, Touch sample X =	186	, Touch sample Y =	278	, Touch choice X =	289	, Touch choice Y =	237	, Adjust time sample =	0	, Adjust time choice =	0	, Hit part sample =	1	, Hit part choice =	1
7	,Trial	No.	=	,36,	Timenow	=	,9215"	, Sample pic =	12	, Choice pic =	12	, Location =	9	, Body part =	Head	, First touch sample = c	, Sample touch detail =	-	, Sample hit time =	1	, Choice = C,	Answer =	Head	, Answer detail =	-	, RT1 =	785	, RT2 =	551	, Touch sample X =	279	, Touch sample Y =	87	, Touch choice X =	271	, Touch choice Y =	85	, Adjust time sample =	0	, Adjust time choice =	0	, Hit part sample =	1	, Hit part choice =	1
7	,Trial	No.	=	,37,	Timenow	=	,92110"	, Sample pic =	12	, Choice pic =	12	, Location =	4	, Body part =	Arm	, First touch sample = c	, Sample touch detail =	Right	, Sample hit time =	4	, Choice = C,	Answer =	Arm	, Answer detail =	Right	, RT1 =	767	, RT2 =	583	, Touch sample X =	327	, Touch sample Y =	98	, Touch choice X =	332	, Touch choice Y =	72	, Adjust time sample =	0	, Adjust time choice =	0	, Hit part sample =	1	, Hit part choice =	1
7	,Trial	No.	=	,38,	Timenow	=	,92114"	, Sample pic =	1	, Choice pic =	1	, Location =	11	, Body part =	Arm	, First touch sample = w	, Sample touch detail =	Left	, Sample hit time =	3	, Choice = C,	Answer =	Arm	, Answer detail =	Right	, RT1 =	895	, RT2 =	2153	, Touch sample X =	197	, Touch sample Y =	167	, Touch choice X =	401	, Touch choice Y =	304	, Adjust time sample =	0	, Adjust time choice =	0	, Hit part sample =	1	, Hit part choice =	1
7	,Trial	No.	=	,39,	Timenow	=	,92121"	, Sample pic =	4	, Choice pic =	4	, Location =	7	, Body part =	Torso	, First touch sample = c	, Sample touch detail =	-	, Sample hit time =	1	, Choice = C,	Answer =	Torso	, Answer detail =	-	, RT1 =	722	, RT2 =	584	, Touch sample X =	246	, Touch sample Y =	161	, Touch choice X =	280	, Touch choice Y =	187	, Adjust time sample =	0	, Adjust time choice =	0	, Hit part sample =	1	, Hit part choice =	1
7	,Trial	No.	=	,40,	Timenow	=	,92128"	, Sample pic =	3	, Choice pic =	3	, Location =	15	, Body part =	Torso	, First touch sample = w	, Sample touch detail =	-	, Sample hit time =	4	, Choice = W,	Answer =	Leg	, Answer detail =	Left	, RT1 =	612	, RT2 =	719	, Touch sample X =	246	, Touch sample Y =	130	, Touch choice X =	133	, Touch choice Y =	226	, Adjust time sample =	0	, Adjust time choice =	0	, Hit part sample =	1	, Hit part choice =	1
7	,Trial	No.	=	,41,	Timenow	=	,92133"	, Sample pic =	HH	, Choice pic =	GG	, Location =	12	, Body part =	Leg	, First touch sample = w	, Sample touch detail =	Right	, Sample hit time =	3	, Choice = W,	Answer =	Arm	, Answer detail =	Left	, RT1 =	1205	, RT2 =	1217	, Touch sample X =	388	, Touch sample Y =	288	, Touch choice X =	293	, Touch choice Y =	185	, Adjust time sample =	0	, Adjust time choice =	0	, Hit part sample =	1	, Hit part choice =	1
7	,Trial	No.	=	,42,	Timenow	=	,92139"	, Sample pic =	18	, Choice pic =	18	, Location =	10	, Body part =	Torso	, First touch sample = c	, Sample touch detail =	-	, Sample hit time =	2	, Choice = C,	Answer =	Torso	, Answer detail =	-	, RT1 =	500	, RT2 =	638	, Touch sample X =	266	, Touch sample Y =	239	, Touch choice X =	247	, Touch choice Y =	261	, Adjust time sample =	0	, Adjust time choice =	0	, Hit part sample =	1	, Hit part choice =	1
7	,Trial	No.	=	,43,	Timenow	=	,92144"	, Sample pic =	8	, Choice pic =	8	, Location =	15	, Body part =	Arm	, First touch sample = w	, Sample touch detail =	Right	, Sample hit time =	6	, Choice = C,	Answer =	Arm	, Answer detail =	Right	, RT1 =	990	, RT2 =	576	, Touch sample X =	347	, Touch sample Y =	80	, Touch choice X =	334	, Touch choice Y =	96	, Adjust time sample =	0	, Adjust time choice =	0	, Hit part sample =	1	, Hit part choice =	1
7	,Trial	No.	=	,44,	Timenow	=	,92149"	, Sample pic =	2	, Choice pic =	2	, Location =	5	, Body part =	Head	, First touch sample = w	, Sample touch detail =	-	, Sample hit time =	5	, Choice = C,	Answer =	Head	, Answer detail =	-	, RT1 =	1329	, RT2 =	1550	, Touch sample X =	235	, Touch sample Y =	113	, Touch choice X =	211	, Touch choice Y =	76	, Adjust time sample =	0	, Adjust time choice =	0	, Hit part sample =	1	, Hit part choice =	1
8	,Trial	No.	=	,1,	Timenow	=	,92346"	, Sample pic =	1	, Choice pic =	1	, Location =	5	, Body part =	Leg	, First touch sample = w	, Sample touch detail =	Left	, Sample hit time =	2	, Choice = C,	Answer =	Leg	, Answer detail =	Left	, RT1 =	1035	, RT2 =	1047	, Touch sample X =	132	, Touch sample Y =	386	, Touch choice X =	112	, Touch choice Y =	339	, Adjust time sample =	0	, Adjust time choice =	0	, Hit part sample =	1	, Hit part choice =	1
8	,Trial	No.	=	,2,	Timenow	=	,92352"	, Sample pic =	8	, Choice pic =	8	, Location =	16	, Body part =	Leg	, First touch sample = w	, Sample touch detail =	Left	, Sample hit time =	2	, Choice = C,	Answer =	Leg	, Answer detail =	Left	, RT1 =	663	, RT2 =	690	, Touch sample X =	177	, Touch sample Y =	433	, Touch choice X =	184	, Touch choice Y =	455	, Adjust time sample =	0	, Adjust time choice =	0	, Hit part sample =	1	, Hit part choice =	1
8	,Trial	No.	=	,3,	Timenow	=	,92356"	, Sample pic =	1	, Choice pic =	1	, Location =	3	, Body part =	Torso	, First touch sample = c	, Sample touch detail =	-	, Sample hit time =	1	, Choice = C,	Answer =	Torso	, Answer detail =	-	, RT1 =	535	, RT2 =	821	, Touch sample X =	207	, Touch sample Y =	287	, Touch choice X =	215	, Touch choice Y =	322	, Adjust time sample =	0	, Adjust time choice =	0	, Hit part sample =	1	, Hit part choice =	1
8	,Trial	No.	=	,4,	Timenow	=	,9241"	, Sample pic =	3	, Choice pic =	3	, Location =	10	, Body part =	Torso	, First touch sample = w	, Sample touch detail =	-	, Sample hit time =	3	, Choice = C,	Answer =	Torso	, Answer detail =	-	, RT1 =	788	, RT2 =	659	, Touch sample X =	207	, Touch sample Y =	173	, Touch choice X =	208	, Touch choice Y =	185	, Adjust time sample =	0	, Adjust time choice =	0	, Hit part sample =	1	, Hit part choice =	1
8	,Trial	No.	=	,5,	Timenow	=	,9245"	, Sample pic =	1	, Choice pic =	1	, Location =	11	, Body part =	Arm	, First touch sample = c	, Sample touch detail =	Left	, Sample hit time =	2	, Choice = C,	Answer =	Arm	, Answer detail =	Right	, RT1 =	738	, RT2 =	669	, Touch sample X =	182	, Touch sample Y =	183	, Touch choice X =	417	, Touch choice Y =	333	, Adjust time sample =	0	, Adjust time choice =	0	, Hit part sample =	1	, Hit part choice =	1
8	,Trial	No.	=	,6,	Timenow	=	,92410"	, Sample pic =	JJ	, Choice pic =	II	, Location =	5	, Body part =	Leg	, First touch sample = c	, Sample touch detail =	Left	, Sample hit time =	2	, Choice = W,	Answer =	Arm	, Answer detail =	Right	, RT1 =	781	, RT2 =	747	, Touch sample X =	266	, Touch sample Y =	428	, Touch choice X =	332	, Touch choice Y =	364	, Adjust time sample =	2	, Adjust time choice =	0	, Hit part sample =	1	, Hit part choice =	1
8	,Trial	No.	=	,7,	Timenow	=	,92415"	, Sample pic =	12	, Choice pic =	12	, Location =	15	, Body part =	Arm	, First touch sample = w	, Sample touch detail =	Right	, Sample hit time =	4	, Choice = W,	Answer =	Head	, Answer detail =	-	, RT1 =	1045	, RT2 =	692	, Touch sample X =	321	, Touch sample Y =	93	, Touch choice X =	275	, Touch choice Y =	84	, Adjust time sample =	0	, Adjust time choice =	0	, Hit part sample =	1	, Hit part choice =	1
8	,Trial	No.	=	,8,	Timenow	=	,92421"	, Sample pic =	15	, Choice pic =	15	, Location =	13	, Body part =	Torso	, First touch sample = c	, Sample touch detail =	-	, Sample hit time =	2	, Choice = C,	Answer =	Torso	, Answer detail =	-	, RT1 =	763	, RT2 =	506	, Touch sample X =	183	, Touch sample Y =	158	, Touch choice X =	235	, Touch choice Y =	192	, Adjust time sample =	0	, Adjust time choice =	0	, Hit part sample =	1	, Hit part choice =	1
8	,Trial	No.	=	,9,	Timenow	=	,92426"	, Sample pic =	2	, Choice pic =	2	, Location =	9	, Body part =	Arm	, First touch sample = w	, Sample touch detail =	Left	, Sample hit time =	3	, Choice = C,	Answer =	Arm	, Answer detail =	Right	, RT1 =	910	, RT2 =	539	, Touch sample X =	149	, Touch sample Y =	184	, Touch choice X =	342	, Touch choice Y =	174	, Adjust time sample =	0	, Adjust time choice =	0	, Hit part sample =	1	, Hit part choice =	1
8	,Trial	No.	=	,10,	Timenow	=	,92430"	, Sample pic =	AA	, Choice pic =	BB	, Location =	11	, Body part =	Torso	, First touch sample = c	, Sample touch detail =	-	, Sample hit time =	1	, Choice = C,	Answer =	Torso	, Answer detail =	-	, RT1 =	453	, RT2 =	602	, Touch sample X =	278	, Touch sample Y =	256	, Touch choice X =	265	, Touch choice Y =	247	, Adjust time sample =	0	, Adjust time choice =	0	, Hit part sample =	1	, Hit part choice =	1
8	,Trial	No.	=	,11,	Timenow	=	,92435"	, Sample pic =	15	, Choice pic =	15	, Location =	12	, Body part =	Arm	, First touch sample = w	, Sample touch detail =	Right	, Sample hit time =	3	, Choice = C,	Answer =	Arm	, Answer detail =	Left	, RT1 =	1300	, RT2 =	639	, Touch sample X =	374	, Touch sample Y =	322	, Touch choice X =	310	, Touch choice Y =	306	, Adjust time sample =	0	, Adjust time choice =	0	, Hit part sample =	1	, Hit part choice =	1
8	,Trial	No.	=	,12,	Timenow	=	,92440"	, Sample pic =	18	, Choice pic =	18	, Location =	16	, Body part =	Torso	, First touch sample = w	, Sample touch detail =	-	, Sample hit time =	2	, Choice = C,	Answer =	Torso	, Answer detail =	-	, RT1 =	906	, RT2 =	517	, Touch sample X =	264	, Touch sample Y =	258	, Touch choice X =	230	, Touch choice Y =	289	, Adjust time sample =	0	, Adjust time choice =	0	, Hit part sample =	1	, Hit part choice =	1
8	,Trial	No.	=	,13,	Timenow	=	,92446"	, Sample pic =	3	, Choice pic =	3	, Location =	7	, Body part =	Arm	, First touch sample = c	, Sample touch detail =	Left	, Sample hit time =	2	, Choice = C,	Answer =	Arm	, Answer detail =	Right	, RT1 =	751	, RT2 =	578	, Touch sample X =	290	, Touch sample Y =	316	, Touch choice X =	369	, Touch choice Y =	260	, Adjust time sample =	0	, Adjust time choice =	0	, Hit part sample =	1	, Hit part choice =	1
8	,Trial	No.	=	,14,	Timenow	=	,92451"	, Sample pic =	2	, Choice pic =	2	, Location =	2	, Body part =	Torso	, First touch sample = w	, Sample touch detail =	-	, Sample hit time =	2	, Choice = C,	Answer =	Torso	, Answer detail =	-	, RT1 =	651	, RT2 =	547	, Touch sample X =	222	, Touch sample Y =	169	, Touch choice X =	235	, Touch choice Y =	191	, Adjust time sample =	0	, Adjust time choice =	0	, Hit part sample =	1	, Hit part choice =	1
8	,Trial	No.	=	,15,	Timenow	=	,92455"	, Sample pic =	1	, Choice pic =	1	, Location =	3	, Body part =	Head	, First touch sample = w	, Sample touch detail =	-	, Sample hit time =	7	, Choice = C,	Answer =	Head	, Answer detail =	-	, RT1 =	1610	, RT2 =	642	, Touch sample X =	286	, Touch sample Y =	172	, Touch choice X =	264	, Touch choice Y =	158	, Adjust time sample =	0	, Adjust time choice =	0	, Hit part sample =	1	, Hit part choice =	1
8	,Trial	No.	=	,16,	Timenow	=	,9251"	, Sample pic =	JJ	, Choice pic =	II	, Location =	16	, Body part =	Head	, First touch sample = c	, Sample touch detail =	-	, Sample hit time =	2	, Choice = C,	Answer =	Head	, Answer detail =	-	, RT1 =	742	, RT2 =	676	, Touch sample X =	225	, Touch sample Y =	171	, Touch choice X =	398	, Touch choice Y =	138	, Adjust time sample =	0	, Adjust time choice =	0	, Hit part sample =	1	, Hit part choice =	1
8	,Trial	No.	=	,17,	Timenow	=	,9256"	, Sample pic =	12	, Choice pic =	12	, Location =	9	, Body part =	Head	, First touch sample = c	, Sample touch detail =	-	, Sample hit time =	1	, Choice = C,	Answer =	Head	, Answer detail =	-	, RT1 =	743	, RT2 =	1514	, Touch sample X =	223	, Touch sample Y =	90	, Touch choice X =	277	, Touch choice Y =	62	, Adjust time sample =	0	, Adjust time choice =	0	, Hit part sample =	1	, Hit part choice =	1
8	,Trial	No.	=	,18,	Timenow	=	,92511"	, Sample pic =	2	, Choice pic =	2	, Location =	2	, Body part =	Head	, First touch sample = w	, Sample touch detail =	-	, Sample hit time =	3	, Choice = C,	Answer =	Head	, Answer detail =	-	, RT1 =	852	, RT2 =	515	, Touch sample X =	242	, Touch sample Y =	124	, Touch choice X =	258	, Touch choice Y =	108	, Adjust time sample =	0	, Adjust time choice =	0	, Hit part sample =	1	, Hit part choice =	1
8	,Trial	No.	=	,19,	Timenow	=	,92516"	, Sample pic =	2	, Choice pic =	2	, Location =	10	, Body part =	Leg	, First touch sample = w	, Sample touch detail =	Right	, Sample hit time =	7	, Choice = C,	Answer =	Leg	, Answer detail =	Left	, RT1 =	1675	, RT2 =	979	, Touch sample X =	303	, Touch sample Y =	281	, Touch choice X =	171	, Touch choice Y =	389	, Adjust time sample =	0	, Adjust time choice =	0	, Hit part sample =	1	, Hit part choice =	1
8	,Trial	No.	=	,20,	Timenow	=	,92522"	, Sample pic =	16	, Choice pic =	16	, Location =	11	, Body part =	Head	, First touch sample = c	, Sample touch detail =	-	, Sample hit time =	3	, Choice = C,	Answer =	Head	, Answer detail =	-	, RT1 =	1170	, RT2 =	524	, Touch sample X =	302	, Touch sample Y =	141	, Touch choice X =	335	, Touch choice Y =	151	, Adjust time sample =	0	, Adjust time choice =	0	, Hit part sample =	1	, Hit part choice =	1
8	,Trial	No.	=	,21,	Timenow	=	,92527"	, Sample pic =	AA	, Choice pic =	BB	, Location =	4	, Body part =	Head	, First touch sample = w	, Sample touch detail =	-	, Sample hit time =	3	, Choice = C,	Answer =	Head	, Answer detail =	-	, RT1 =	500	, RT2 =	557	, Touch sample X =	307	, Touch sample Y =	198	, Touch choice X =	307	, Touch choice Y =	143	, Adjust time sample =	0	, Adjust time choice =	0	, Hit part sample =	1	, Hit part choice =	1
8	,Trial	No.	=	,22,	Timenow	=	,92532"	, Sample pic =	8	, Choice pic =	8	, Location =	8	, Body part =	Head	, First touch sample = w	, Sample touch detail =	-	, Sample hit time =	4	, Choice = C,	Answer =	Head	, Answer detail =	-	, RT1 =	1325	, RT2 =	575	, Touch sample X =	215	, Touch sample Y =	125	, Touch choice X =	262	, Touch choice Y =	137	, Adjust time sample =	1	, Adjust time choice =	0	, Hit part sample =	1	, Hit part choice =	1
8	,Trial	No.	=	,23,	Timenow	=	,92537"	, Sample pic =	15	, Choice pic =	15	, Location =	6	, Body part =	Head	, First touch sample = c	, Sample touch detail =	-	, Sample hit time =	3	, Choice = C,	Answer =	Head	, Answer detail =	-	, RT1 =	767	, RT2 =	674	, Touch sample X =	403	, Touch sample Y =	158	, Touch choice X =	395	, Touch choice Y =	178	, Adjust time sample =	0	, Adjust time choice =	0	, Hit part sample =	1	, Hit part choice =	1
8	,Trial	No.	=	,24,	Timenow	=	,92542"	, Sample pic =	4	, Choice pic =	4	, Location =	8	, Body part =	Torso	, First touch sample = w	, Sample touch detail =	-	, Sample hit time =	2	, Choice = C,	Answer =	Torso	, Answer detail =	-	, RT1 =	620	, RT2 =	603	, Touch sample X =	304	, Touch sample Y =	179	, Touch choice X =	214	, Touch choice Y =	177	, Adjust time sample =	0	, Adjust time choice =	0	, Hit part sample =	1	, Hit part choice =	1
8	,Trial	No.	=	,25,	Timenow	=	,92546"	, Sample pic =	18	, Choice pic =	18	, Location =	3	, Body part =	Leg	, First touch sample = w	, Sample touch detail =	Left	, Sample hit time =	4	, Choice = C,	Answer =	Leg	, Answer detail =	Left	, RT1 =	1769	, RT2 =	593	, Touch sample X =	199	, Touch sample Y =	340	, Touch choice X =	155	, Touch choice Y =	333	, Adjust time sample =	0	, Adjust time choice =	0	, Hit part sample =	1	, Hit part choice =	1
8	,Trial	No.	=	,26,	Timenow	=	,92552"	, Sample pic =	AA	, Choice pic =	BB	, Location =	1	, Body part =	Arm	, First touch sample = w	, Sample touch detail =	Right	, Sample hit time =	2	, Choice = C,	Answer =	Arm	, Answer detail =	Right	, RT1 =	671	, RT2 =	636	, Touch sample X =	379	, Touch sample Y =	216	, Touch choice X =	412	, Touch choice Y =	232	, Adjust time sample =	0	, Adjust time choice =	0	, Hit part sample =	1	, Hit part choice =	1
8	,Trial	No.	=	,27,	Timenow	=	,92556"	, Sample pic =	18	, Choice pic =	18	, Location =	13	, Body part =	Head	, First touch sample = c	, Sample touch detail =	-	, Sample hit time =	2	, Choice = C,	Answer =	Head	, Answer detail =	-	, RT1 =	1275	, RT2 =	546	, Touch sample X =	270	, Touch sample Y =	157	, Touch choice X =	254	, Touch choice Y =	171	, Adjust time sample =	0	, Adjust time choice =	0	, Hit part sample =	1	, Hit part choice =	1
8	,Trial	No.	=	,28,	Timenow	=	,9262"	, Sample pic =	3	, Choice pic =	3	, Location =	15	, Body part =	Leg	, First touch sample = w	, Sample touch detail =	Left	, Sample hit time =	6	, Choice = C,	Answer =	Leg	, Answer detail =	Left	, RT1 =	1350	, RT2 =	600	, Touch sample X =	145	, Touch sample Y =	315	, Touch choice X =	117	, Touch choice Y =	303	, Adjust time sample =	0	, Adjust time choice =	0	, Hit part sample =	1	, Hit part choice =	1
8	,Trial	No.	=	,29,	Timenow	=	,9267"	, Sample pic =	8	, Choice pic =	8	, Location =	1	, Body part =	Arm	, First touch sample = c	, Sample touch detail =	Right	, Sample hit time =	2	, Choice = C,	Answer =	Arm	, Answer detail =	Right	, RT1 =	1182	, RT2 =	606	, Touch sample X =	345	, Touch sample Y =	98	, Touch choice X =	346	, Touch choice Y =	155	, Adjust time sample =	0	, Adjust time choice =	0	, Hit part sample =	1	, Hit part choice =	1
8	,Trial	No.	=	,30,	Timenow	=	,92612"	, Sample pic =	15	, Choice pic =	15	, Location =	4	, Body part =	Leg	, First touch sample = c	, Sample touch detail =	Right	, Sample hit time =	1	, Choice = C,	Answer =	Leg	, Answer detail =	Right	, RT1 =	246	, RT2 =	632	, Touch sample X =	224	, Touch sample Y =	353	, Touch choice X =	159	, Touch choice Y =	287	, Adjust time sample =	0	, Adjust time choice =	0	, Hit part sample =	1	, Hit part choice =	1
8	,Trial	No.	=	,31,	Timenow	=	,92616"	, Sample pic =	JJ	, Choice pic =	II	, Location =	7	, Body part =	Torso	, First touch sample = c	, Sample touch detail =	-	, Sample hit time =	1	, Choice = W,	Answer =	Arm	, Answer detail =	Left	, RT1 =	526	, RT2 =	1060	, Touch sample X =	264	, Touch sample Y =	260	, Touch choice X =	285	, Touch choice Y =	185	, Adjust time sample =	0	, Adjust time choice =	0	, Hit part sample =	1	, Hit part choice =	1
8	,Trial	No.	=	,32,	Timenow	=	,92621"	, Sample pic =	16	, Choice pic =	16	, Location =	12	, Body part =	Torso	, First touch sample = c	, Sample touch detail =	-	, Sample hit time =	1	, Choice = C,	Answer =	Torso	, Answer detail =	-	, RT1 =	532	, RT2 =	559	, Touch sample X =	290	, Touch sample Y =	242	, Touch choice X =	280	, Touch choice Y =	307	, Adjust time sample =	0	, Adjust time choice =	0	, Hit part sample =	1	, Hit part choice =	1
8	,Trial	No.	=	,33,	Timenow	=	,92626"	, Sample pic =	4	, Choice pic =	4	, Location =	14	, Body part =	Leg	, First touch sample = c	, Sample touch detail =	Right	, Sample hit time =	4	, Choice = C,	Answer =	Leg	, Answer detail =	Right	, RT1 =	710	, RT2 =	562	, Touch sample X =	418	, Touch sample Y =	273	, Touch choice X =	400	, Touch choice Y =	308	, Adjust time sample =	0	, Adjust time choice =	0	, Hit part sample =	1	, Hit part choice =	1
8	,Trial	No.	=	,34,	Timenow	=	,92630"	, Sample pic =	18	, Choice pic =	18	, Location =	9	, Body part =	Arm	, First touch sample = c	, Sample touch detail =	Left	, Sample hit time =	1	, Choice = C,	Answer =	Arm	, Answer detail =	Right	, RT1 =	746	, RT2 =	813	, Touch sample X =	120	, Touch sample Y =	228	, Touch choice X =	402	, Touch choice Y =	239	, Adjust time sample =	0	, Adjust time choice =	0	, Hit part sample =	1	, Hit part choice =	1
8	,Trial	No.	=	,35,	Timenow	=	,92636"	, Sample pic =	16	, Choice pic =	16	, Location =	1	, Body part =	Arm	, First touch sample = w	, Sample touch detail =	Right	, Sample hit time =	2	, Choice = C,	Answer =	Arm	, Answer detail =	Right	, RT1 =	701	, RT2 =	609	, Touch sample X =	387	, Touch sample Y =	171	, Touch choice X =	406	, Touch choice Y =	161	, Adjust time sample =	0	, Adjust time choice =	0	, Hit part sample =	1	, Hit part choice =	1
8	,Trial	No.	=	,36,	Timenow	=	,92641"	, Sample pic =	4	, Choice pic =	4	, Location =	10	, Body part =	Arm	, First touch sample = c	, Sample touch detail =	Right	, Sample hit time =	1	, Choice = C,	Answer =	Arm	, Answer detail =	Right	, RT1 =	497	, RT2 =	673	, Touch sample X =	163	, Touch sample Y =	246	, Touch choice X =	169	, Touch choice Y =	317	, Adjust time sample =	0	, Adjust time choice =	0	, Hit part sample =	1	, Hit part choice =	1
8	,Trial	No.	=	,37,	Timenow	=	,92646"	, Sample pic =	JJ	, Choice pic =	II	, Location =	13	, Body part =	Arm	, First touch sample = c	, Sample touch detail =	Right	, Sample hit time =	1	, Choice = W,	Answer =	Leg	, Answer detail =	Right	, RT1 =	869	, RT2 =	1171	, Touch sample X =	313	, Touch sample Y =	220	, Touch choice X =	187	, Touch choice Y =	274	, Adjust time sample =	0	, Adjust time choice =	0	, Hit part sample =	1	, Hit part choice =	1
8	,Trial	No.	=	,38,	Timenow	=	,92652"	, Sample pic =	12	, Choice pic =	12	, Location =	15	, Body part =	Torso	, First touch sample = c	, Sample touch detail =	-	, Sample hit time =	1	, Choice = W,	Answer =	Leg	, Answer detail =	Right	, RT1 =	428	, RT2 =	1134	, Touch sample X =	266	, Touch sample Y =	190	, Touch choice X =	247	, Touch choice Y =	362	, Adjust time sample =	1	, Adjust time choice =	0	, Hit part sample =	1	, Hit part choice =	1
8	,Trial	No.	=	,39,	Timenow	=	,92657"	, Sample pic =	3	, Choice pic =	3	, Location =	7	, Body part =	Head	, First touch sample = w	, Sample touch detail =	-	, Sample hit time =	3	, Choice = C,	Answer =	Head	, Answer detail =	-	, RT1 =	1078	, RT2 =	484	, Touch sample X =	333	, Touch sample Y =	161	, Touch choice X =	333	, Touch choice Y =	159	, Adjust time sample =	0	, Adjust time choice =	0	, Hit part sample =	1	, Hit part choice =	1
8	,Trial	No.	=	,40,	Timenow	=	,9272"	, Sample pic =	4	, Choice pic =	4	, Location =	4	, Body part =	Head	, First touch sample = w	, Sample touch detail =	-	, Sample hit time =	4	, Choice = C,	Answer =	Head	, Answer detail =	-	, RT1 =	774	, RT2 =	1174	, Touch sample X =	103	, Touch sample Y =	198	, Touch choice X =	56	, Touch choice Y =	167	, Adjust time sample =	0	, Adjust time choice =	0	, Hit part sample =	1	, Hit part choice =	1
8	,Trial	No.	=	,41,	Timenow	=	,9277"	, Sample pic =	AA	, Choice pic =	BB	, Location =	8	, Body part =	Leg	, First touch sample = w	, Sample touch detail =	Left	, Sample hit time =	6	, Choice = W,	Answer =	Arm	, Answer detail =	Right	, RT1 =	1907	, RT2 =	687	, Touch sample X =	125	, Touch sample Y =	395	, Touch choice X =	436	, Touch choice Y =	298	, Adjust time sample =	0	, Adjust time choice =	0	, Hit part sample =	1	, Hit part choice =	1
8	,Trial	No.	=	,42,	Timenow	=	,92714"	, Sample pic =	12	, Choice pic =	12	, Location =	5	, Body part =	Leg	, First touch sample = c	, Sample touch detail =	Left	, Sample hit time =	2	, Choice = C,	Answer =	Leg	, Answer detail =	Left	, RT1 =	752	, RT2 =	1400	, Touch sample X =	169	, Touch sample Y =	388	, Touch choice X =	214	, Touch choice Y =	326	, Adjust time sample =	0	, Adjust time choice =	0	, Hit part sample =	1	, Hit part choice =	1
8	,Trial	No.	=	,43,	Timenow	=	,92719"	, Sample pic =	16	, Choice pic =	16	, Location =	14	, Body part =	Leg	, First touch sample = w	, Sample touch detail =	Left	, Sample hit time =	8	, Choice = C,	Answer =	Leg	, Answer detail =	Left	, RT1 =	1622	, RT2 =	642	, Touch sample X =	246	, Touch sample Y =	384	, Touch choice X =	231	, Touch choice Y =	375	, Adjust time sample =	0	, Adjust time choice =	0	, Hit part sample =	1	, Hit part choice =	1
8	,Trial	No.	=	,44,	Timenow	=	,92725"	, Sample pic =	8	, Choice pic =	8	, Location =	6	, Body part =	Torso	, First touch sample = c	, Sample touch detail =	-	, Sample hit time =	2	, Choice = C,	Answer =	Torso	, Answer detail =	-	, RT1 =	660	, RT2 =	737	, Touch sample X =	252	, Touch sample Y =	297	, Touch choice X =	254	, Touch choice Y =	227	, Adjust time sample =	0	, Adjust time choice =	0	, Hit part sample =	1	, Hit part choice =	1
9	,Trial	No.	=	,1,	Timenow	=	,9280"	, Sample pic =	4	, Choice pic =	4	, Location =	11	, Body part =	Head	, First touch sample = w	, Sample touch detail =	-	, Sample hit time =	2	, Choice = C,	Answer =	Head	, Answer detail =	-	, RT1 =	877	, RT2 =	1085	, Touch sample X =	87	, Touch sample Y =	207	, Touch choice X =	100	, Touch choice Y =	155	, Adjust time sample =	0	, Adjust time choice =	0	, Hit part sample =	1	, Hit part choice =	1
9	,Trial	No.	=	,2,	Timenow	=	,92813"	, Sample pic =	4	, Choice pic =	4	, Location =	9	, Body part =	Arm	, First touch sample = c	, Sample touch detail =	Left	, Sample hit time =	1	, Choice = C,	Answer =	Arm	, Answer detail =	Right	, RT1 =	783	, RT2 =	897	, Touch sample X =	102	, Touch sample Y =	269	, Touch choice X =	171	, Touch choice Y =	345	, Adjust time sample =	0	, Adjust time choice =	0	, Hit part sample =	1	, Hit part choice =	1
9	,Trial	No.	=	,3,	Timenow	=	,92818"	, Sample pic =	2	, Choice pic =	2	, Location =	11	, Body part =	Torso	, First touch sample = c	, Sample touch detail =	-	, Sample hit time =	1	, Choice = W,	Answer =	Head	, Answer detail =	-	, RT1 =	502	, RT2 =	729	, Touch sample X =	232	, Touch sample Y =	218	, Touch choice X =	239	, Touch choice Y =	88	, Adjust time sample =	0	, Adjust time choice =	0	, Hit part sample =	1	, Hit part choice =	1
9	,Trial	No.	=	,4,	Timenow	=	,92823"	, Sample pic =	1	, Choice pic =	1	, Location =	1	, Body part =	Torso	, First touch sample = c	, Sample touch detail =	-	, Sample hit time =	1	, Choice = C,	Answer =	Torso	, Answer detail =	-	, RT1 =	533	, RT2 =	552	, Touch sample X =	234	, Touch sample Y =	305	, Touch choice X =	239	, Touch choice Y =	312	, Adjust time sample =	1	, Adjust time choice =	0	, Hit part sample =	1	, Hit part choice =	1
9	,Trial	No.	=	,5,	Timenow	=	,92827"	, Sample pic =	2	, Choice pic =	2	, Location =	10	, Body part =	Leg	, First touch sample = c	, Sample touch detail =	Left	, Sample hit time =	3	, Choice = C,	Answer =	Leg	, Answer detail =	Left	, RT1 =	980	, RT2 =	613	, Touch sample X =	189	, Touch sample Y =	351	, Touch choice X =	210	, Touch choice Y =	350	, Adjust time sample =	2	, Adjust time choice =	0	, Hit part sample =	1	, Hit part choice =	1
9	,Trial	No.	=	,6,	Timenow	=	,92832"	, Sample pic =	CC	, Choice pic =	DD	, Location =	14	, Body part =	Leg	, First touch sample = w	, Sample touch detail =	Right	, Sample hit time =	6	, Choice = W,	Answer =	Arm	, Answer detail =	Right	, RT1 =	1266	, RT2 =	961	, Touch sample X =	305	, Touch sample Y =	391	, Touch choice X =	326	, Touch choice Y =	96	, Adjust time sample =	0	, Adjust time choice =	0	, Hit part sample =	1	, Hit part choice =	1
9	,Trial	No.	=	,7,	Timenow	=	,92838"	, Sample pic =	3	, Choice pic =	3	, Location =	2	, Body part =	Head	, First touch sample = c	, Sample touch detail =	-	, Sample hit time =	1	, Choice = C,	Answer =	Head	, Answer detail =	-	, RT1 =	694	, RT2 =	467	, Touch sample X =	332	, Touch sample Y =	161	, Touch choice X =	335	, Touch choice Y =	175	, Adjust time sample =	0	, Adjust time choice =	0	, Hit part sample =	1	, Hit part choice =	1
9	,Trial	No.	=	,8,	Timenow	=	,92843"	, Sample pic =	12	, Choice pic =	12	, Location =	14	, Body part =	Head	, First touch sample = c	, Sample touch detail =	-	, Sample hit time =	3	, Choice = C,	Answer =	Head	, Answer detail =	-	, RT1 =	800	, RT2 =	1158	, Touch sample X =	246	, Touch sample Y =	82	, Touch choice X =	256	, Touch choice Y =	80	, Adjust time sample =	1	, Adjust time choice =	0	, Hit part sample =	1	, Hit part choice =	1
9	,Trial	No.	=	,9,	Timenow	=	,92848"	, Sample pic =	16	, Choice pic =	16	, Location =	13	, Body part =	Torso	, First touch sample = c	, Sample touch detail =	-	, Sample hit time =	2	, Choice = C,	Answer =	Torso	, Answer detail =	-	, RT1 =	713	, RT2 =	671	, Touch sample X =	311	, Touch sample Y =	319	, Touch choice X =	309	, Touch choice Y =	291	, Adjust time sample =	1	, Adjust time choice =	0	, Hit part sample =	1	, Hit part choice =	1
9	,Trial	No.	=	,10,	Timenow	=	,92853"	, Sample pic =	3	, Choice pic =	3	, Location =	16	, Body part =	Leg	, First touch sample = c	, Sample touch detail =	Left	, Sample hit time =	1	, Choice = C,	Answer =	Leg	, Answer detail =	Left	, RT1 =	672	, RT2 =	532	, Touch sample X =	136	, Touch sample Y =	285	, Touch choice X =	155	, Touch choice Y =	270	, Adjust time sample =	0	, Adjust time choice =	0	, Hit part sample =	1	, Hit part choice =	1
9	,Trial	No.	=	,11,	Timenow	=	,92858"	, Sample pic =	KK	, Choice pic =	KK	, Location =	4	, Body part =	Arm	, First touch sample = w	, Sample touch detail =	Left	, Sample hit time =	8	, Choice = C,	Answer =	Arm	, Answer detail =	Left	, RT1 =	1547	, RT2 =	662	, Touch sample X =	271	, Touch sample Y =	73	, Touch choice X =	268	, Touch choice Y =	133	, Adjust time sample =	0	, Adjust time choice =	0	, Hit part sample =	1	, Hit part choice =	1
9	,Trial	No.	=	,12,	Timenow	=	,9293"	, Sample pic =	2	, Choice pic =	2	, Location =	8	, Body part =	Arm	, First touch sample = w	, Sample touch detail =	Right	, Sample hit time =	6	, Choice = C,	Answer =	Arm	, Answer detail =	Right	, RT1 =	1669	, RT2 =	633	, Touch sample X =	369	, Touch sample Y =	196	, Touch choice X =	371	, Touch choice Y =	190	, Adjust time sample =	0	, Adjust time choice =	0	, Hit part sample =	1	, Hit part choice =	1
9	,Trial	No.	=	,13,	Timenow	=	,9299"	, Sample pic =	18	, Choice pic =	18	, Location =	11	, Body part =	Torso	, First touch sample = c	, Sample touch detail =	-	, Sample hit time =	1	, Choice = C,	Answer =	Torso	, Answer detail =	-	, RT1 =	493	, RT2 =	658	, Touch sample X =	242	, Touch sample Y =	267	, Touch choice X =	260	, Touch choice Y =	261	, Adjust time sample =	0	, Adjust time choice =	0	, Hit part sample =	1	, Hit part choice =	1
9	,Trial	No.	=	,14,	Timenow	=	,92913"	, Sample pic =	16	, Choice pic =	16	, Location =	8	, Body part =	Arm	, First touch sample = w	, Sample touch detail =	Right	, Sample hit time =	4	, Choice = C,	Answer =	Arm	, Answer detail =	Right	, RT1 =	1207	, RT2 =	738	, Touch sample X =	376	, Touch sample Y =	194	, Touch choice X =	401	, Touch choice Y =	141	, Adjust time sample =	0	, Adjust time choice =	0	, Hit part sample =	1	, Hit part choice =	1
9	,Trial	No.	=	,15,	Timenow	=	,92918"	, Sample pic =	1	, Choice pic =	1	, Location =	12	, Body part =	Arm	, First touch sample = w	, Sample touch detail =	Right	, Sample hit time =	3	, Choice = C,	Answer =	Arm	, Answer detail =	Right	, RT1 =	826	, RT2 =	1010	, Touch sample X =	360	, Touch sample Y =	286	, Touch choice X =	403	, Touch choice Y =	312	, Adjust time sample =	0	, Adjust time choice =	0	, Hit part sample =	1	, Hit part choice =	1
9	,Trial	No.	=	,16,	Timenow	=	,92923"	, Sample pic =	8	, Choice pic =	8	, Location =	1	, Body part =	Torso	, First touch sample = c	, Sample touch detail =	-	, Sample hit time =	1	, Choice = C,	Answer =	Torso	, Answer detail =	-	, RT1 =	468	, RT2 =	743	, Touch sample X =	236	, Touch sample Y =	278	, Touch choice X =	263	, Touch choice Y =	283	, Adjust time sample =	1	, Adjust time choice =	0	, Hit part sample =	1	, Hit part choice =	1
9	,Trial	No.	=	,17,	Timenow	=	,92928"	, Sample pic =	CC	, Choice pic =	DD	, Location =	4	, Body part =	Arm	, First touch sample = c	, Sample touch detail =	Right	, Sample hit time =	3	, Choice = C,	Answer =	Arm	, Answer detail =	Right	, RT1 =	702	, RT2 =	634	, Touch sample X =	296	, Touch sample Y =	53	, Touch choice X =	312	, Touch choice Y =	92	, Adjust time sample =	0	, Adjust time choice =	0	, Hit part sample =	1	, Hit part choice =	1
9	,Trial	No.	=	,18,	Timenow	=	,92932"	, Sample pic =	12	, Choice pic =	12	, Location =	7	, Body part =	Leg	, First touch sample = c	, Sample touch detail =	Right	, Sample hit time =	1	, Choice = W,	Answer =	Torso	, Answer detail =	-	, RT1 =	504	, RT2 =	735	, Touch sample X =	259	, Touch sample Y =	324	, Touch choice X =	242	, Touch choice Y =	233	, Adjust time sample =	0	, Adjust time choice =	0	, Hit part sample =	1	, Hit part choice =	1
9	,Trial	No.	=	,19,	Timenow	=	,92937"	, Sample pic =	8	, Choice pic =	8	, Location =	16	, Body part =	Head	, First touch sample = w	, Sample touch detail =	-	, Sample hit time =	2	, Choice = C,	Answer =	Head	, Answer detail =	-	, RT1 =	821	, RT2 =	441	, Touch sample X =	258	, Touch sample Y =	132	, Touch choice X =	232	, Touch choice Y =	161	, Adjust time sample =	0	, Adjust time choice =	0	, Hit part sample =	1	, Hit part choice =	1
9	,Trial	No.	=	,20,	Timenow	=	,92942"	, Sample pic =	3	, Choice pic =	3	, Location =	12	, Body part =	Torso	, First touch sample = c	, Sample touch detail =	-	, Sample hit time =	1	, Choice = C,	Answer =	Torso	, Answer detail =	-	, RT1 =	849	, RT2 =	637	, Touch sample X =	220	, Touch sample Y =	185	, Touch choice X =	223	, Touch choice Y =	182	, Adjust time sample =	0	, Adjust time choice =	0	, Hit part sample =	1	, Hit part choice =	1
9	,Trial	No.	=	,21,	Timenow	=	,92946"	, Sample pic =	4	, Choice pic =	4	, Location =	7	, Body part =	Leg	, First touch sample = w	, Sample touch detail =	Right	, Sample hit time =	2	, Choice = C,	Answer =	Leg	, Answer detail =	Right	, RT1 =	664	, RT2 =	987	, Touch sample X =	390	, Touch sample Y =	283	, Touch choice X =	394	, Touch choice Y =	289	, Adjust time sample =	1	, Adjust time choice =	0	, Hit part sample =	1	, Hit part choice =	1
9	,Trial	No.	=	,22,	Timenow	=	,92951"	, Sample pic =	CC	, Choice pic =	DD	, Location =	2	, Body part =	Torso	, First touch sample = c	, Sample touch detail =	-	, Sample hit time =	3	, Choice = C,	Answer =	Torso	, Answer detail =	-	, RT1 =	974	, RT2 =	1118	, Touch sample X =	258	, Touch sample Y =	230	, Touch choice X =	250	, Touch choice Y =	310	, Adjust time sample =	0	, Adjust time choice =	0	, Hit part sample =	1	, Hit part choice =	1
9	,Trial	No.	=	,23,	Timenow	=	,92958"	, Sample pic =	18	, Choice pic =	18	, Location =	6	, Body part =	Leg	, First touch sample = w	, Sample touch detail =	Left	, Sample hit time =	2	, Choice = C,	Answer =	Leg	, Answer detail =	Left	, RT1 =	643	, RT2 =	746	, Touch sample X =	184	, Touch sample Y =	322	, Touch choice X =	153	, Touch choice Y =	337	, Adjust time sample =	1	, Adjust time choice =	0	, Hit part sample =	1	, Hit part choice =	1
9	,Trial	No.	=	,24,	Timenow	=	,9304"	, Sample pic =	16	, Choice pic =	16	, Location =	3	, Body part =	Leg	, First touch sample = c	, Sample touch detail =	Right	, Sample hit time =	2	, Choice = C,	Answer =	Leg	, Answer detail =	Right	, RT1 =	727	, RT2 =	812	, Touch sample X =	337	, Touch sample Y =	385	, Touch choice X =	348	, Touch choice Y =	363	, Adjust time sample =	0	, Adjust time choice =	0	, Hit part sample =	1	, Hit part choice =	1
9	,Trial	No.	=	,25,	Timenow	=	,9309"	, Sample pic =	15	, Choice pic =	15	, Location =	5	, Body part =	Head	, First touch sample = w	, Sample touch detail =	-	, Sample hit time =	7	, Choice = C,	Answer =	Head	, Answer detail =	-	, RT1 =	2604	, RT2 =	985	, Touch sample X =	418	, Touch sample Y =	157	, Touch choice X =	397	, Touch choice Y =	146	, Adjust time sample =	0	, Adjust time choice =	0	, Hit part sample =	1	, Hit part choice =	1
9	,Trial	No.	=	,26,	Timenow	=	,93016"	, Sample pic =	15	, Choice pic =	15	, Location =	2	, Body part =	Torso	, First touch sample = c	, Sample touch detail =	-	, Sample hit time =	1	, Choice = C,	Answer =	Torso	, Answer detail =	-	, RT1 =	663	, RT2 =	618	, Touch sample X =	268	, Touch sample Y =	161	, Touch choice X =	261	, Touch choice Y =	160	, Adjust time sample =	1	, Adjust time choice =	0	, Hit part sample =	1	, Hit part choice =	1
9	,Trial	No.	=	,27,	Timenow	=	,93020"	, Sample pic =	KK	, Choice pic =	KK	, Location =	6	, Body part =	Head	, First touch sample = c	, Sample touch detail =	-	, Sample hit time =	3	, Choice = C,	Answer =	Head	, Answer detail =	-	, RT1 =	802	, RT2 =	676	, Touch sample X =	314	, Touch sample Y =	251	, Touch choice X =	327	, Touch choice Y =	241	, Adjust time sample =	1	, Adjust time choice =	0	, Hit part sample =	1	, Hit part choice =	1
9	,Trial	No.	=	,28,	Timenow	=	,93026"	, Sample pic =	1	, Choice pic =	1	, Location =	15	, Body part =	Head	, First touch sample = c	, Sample touch detail =	-	, Sample hit time =	4	, Choice = C,	Answer =	Head	, Answer detail =	-	, RT1 =	695	, RT2 =	646	, Touch sample X =	260	, Touch sample Y =	199	, Touch choice X =	262	, Touch choice Y =	184	, Adjust time sample =	0	, Adjust time choice =	0	, Hit part sample =	1	, Hit part choice =	1
9	,Trial	No.	=	,29,	Timenow	=	,93030"	, Sample pic =	18	, Choice pic =	18	, Location =	5	, Body part =	Head	, First touch sample = c	, Sample touch detail =	-	, Sample hit time =	1	, Choice = C,	Answer =	Head	, Answer detail =	-	, RT1 =	671	, RT2 =	944	, Touch sample X =	254	, Touch sample Y =	132	, Touch choice X =	268	, Touch choice Y =	140	, Adjust time sample =	0	, Adjust time choice =	0	, Hit part sample =	1	, Hit part choice =	1
9	,Trial	No.	=	,30,	Timenow	=	,93035"	, Sample pic =	15	, Choice pic =	15	, Location =	8	, Body part =	Arm	, First touch sample = w	, Sample touch detail =	Right	, Sample hit time =	4	, Choice = W,	Answer =	Leg	, Answer detail =	Right	, RT1 =	1113	, RT2 =	645	, Touch sample X =	379	, Touch sample Y =	272	, Touch choice X =	202	, Touch choice Y =	340	, Adjust time sample =	0	, Adjust time choice =	0	, Hit part sample =	1	, Hit part choice =	1
9	,Trial	No.	=	,31,	Timenow	=	,93041"	, Sample pic =	1	, Choice pic =	1	, Location =	7	, Body part =	Leg	, First touch sample = w	, Sample touch detail =	Right	, Sample hit time =	3	, Choice = W,	Answer =	Arm	, Answer detail =	Right	, RT1 =	807	, RT2 =	969	, Touch sample X =	245	, Touch sample Y =	376	, Touch choice X =	386	, Touch choice Y =	332	, Adjust time sample =	0	, Adjust time choice =	0	, Hit part sample =	1	, Hit part choice =	1
9	,Trial	No.	=	,32,	Timenow	=	,93046"	, Sample pic =	CC	, Choice pic =	DD	, Location =	13	, Body part =	Head	, First touch sample = w	, Sample touch detail =	-	, Sample hit time =	2	, Choice = C,	Answer =	Head	, Answer detail =	-	, RT1 =	921	, RT2 =	642	, Touch sample X =	218	, Touch sample Y =	178	, Touch choice X =	256	, Touch choice Y =	193	, Adjust time sample =	0	, Adjust time choice =	0	, Hit part sample =	1	, Hit part choice =	1
9	,Trial	No.	=	,33,	Timenow	=	,93051"	, Sample pic =	18	, Choice pic =	18	, Location =	12	, Body part =	Arm	, First touch sample = w	, Sample touch detail =	Right	, Sample hit time =	2	, Choice = C,	Answer =	Arm	, Answer detail =	Right	, RT1 =	694	, RT2 =	648	, Touch sample X =	381	, Touch sample Y =	245	, Touch choice X =	396	, Touch choice Y =	291	, Adjust time sample =	0	, Adjust time choice =	0	, Hit part sample =	1	, Hit part choice =	1
9	,Trial	No.	=	,34,	Timenow	=	,93056"	, Sample pic =	15	, Choice pic =	15	, Location =	10	, Body part =	Leg	, First touch sample = c	, Sample touch detail =	Right	, Sample hit time =	1	, Choice = C,	Answer =	Leg	, Answer detail =	Right	, RT1 =	458	, RT2 =	787	, Touch sample X =	210	, Touch sample Y =	289	, Touch choice X =	156	, Touch choice Y =	333	, Adjust time sample =	0	, Adjust time choice =	0	, Hit part sample =	1	, Hit part choice =	1
9	,Trial	No.	=	,35,	Timenow	=	,9311"	, Sample pic =	16	, Choice pic =	16	, Location =	13	, Body part =	Head	, First touch sample = c	, Sample touch detail =	-	, Sample hit time =	1	, Choice = C,	Answer =	Head	, Answer detail =	-	, RT1 =	761	, RT2 =	1010	, Touch sample X =	308	, Touch sample Y =	151	, Touch choice X =	291	, Touch choice Y =	179	, Adjust time sample =	1	, Adjust time choice =	0	, Hit part sample =	1	, Hit part choice =	1
9	,Trial	No.	=	,36,	Timenow	=	,9316"	, Sample pic =	8	, Choice pic =	8	, Location =	15	, Body part =	Arm	, First touch sample = w	, Sample touch detail =	Right	, Sample hit time =	5	, Choice = C,	Answer =	Arm	, Answer detail =	Right	, RT1 =	1156	, RT2 =	671	, Touch sample X =	339	, Touch sample Y =	113	, Touch choice X =	330	, Touch choice Y =	104	, Adjust time sample =	0	, Adjust time choice =	0	, Hit part sample =	1	, Hit part choice =	1
9	,Trial	No.	=	,37,	Timenow	=	,93111"	, Sample pic =	3	, Choice pic =	3	, Location =	9	, Body part =	Arm	, First touch sample = c	, Sample touch detail =	Left	, Sample hit time =	1	, Choice = C,	Answer =	Arm	, Answer detail =	Left	, RT1 =	530	, RT2 =	791	, Touch sample X =	274	, Touch sample Y =	294	, Touch choice X =	309	, Touch choice Y =	337	, Adjust time sample =	0	, Adjust time choice =	0	, Hit part sample =	1	, Hit part choice =	1
9	,Trial	No.	=	,38,	Timenow	=	,93115"	, Sample pic =	KK	, Choice pic =	KK	, Location =	15	, Body part =	Torso	, First touch sample = w	, Sample touch detail =	-	, Sample hit time =	2	, Choice = C,	Answer =	Torso	, Answer detail =	-	, RT1 =	446	, RT2 =	2511	, Touch sample X =	278	, Touch sample Y =	316	, Touch choice X =	273	, Touch choice Y =	272	, Adjust time sample =	0	, Adjust time choice =	0	, Hit part sample =	1	, Hit part choice =	1
9	,Trial	No.	=	,39,	Timenow	=	,93123"	, Sample pic =	12	, Choice pic =	12	, Location =	6	, Body part =	Arm	, First touch sample = w	, Sample touch detail =	Right	, Sample hit time =	4	, Choice = C,	Answer =	Arm	, Answer detail =	Right	, RT1 =	1145	, RT2 =	657	, Touch sample X =	327	, Touch sample Y =	88	, Touch choice X =	339	, Touch choice Y =	99	, Adjust time sample =	0	, Adjust time choice =	0	, Hit part sample =	1	, Hit part choice =	1
9	,Trial	No.	=	,40,	Timenow	=	,93128"	, Sample pic =	8	, Choice pic =	8	, Location =	16	, Body part =	Leg	, First touch sample = c	, Sample touch detail =	Right	, Sample hit time =	1	, Choice = C,	Answer =	Leg	, Answer detail =	Right	, RT1 =	499	, RT2 =	910	, Touch sample X =	263	, Touch sample Y =	397	, Touch choice X =	268	, Touch choice Y =	407	, Adjust time sample =	0	, Adjust time choice =	0	, Hit part sample =	1	, Hit part choice =	1
9	,Trial	No.	=	,41,	Timenow	=	,93133"	, Sample pic =	KK	, Choice pic =	KK	, Location =	9	, Body part =	Leg	, First touch sample = w	, Sample touch detail =	Right	, Sample hit time =	2	, Choice = C,	Answer =	Leg	, Answer detail =	Right	, RT1 =	698	, RT2 =	643	, Touch sample X =	249	, Touch sample Y =	391	, Touch choice X =	263	, Touch choice Y =	440	, Adjust time sample =	0	, Adjust time choice =	0	, Hit part sample =	1	, Hit part choice =	1
9	,Trial	No.	=	,42,	Timenow	=	,93138"	, Sample pic =	12	, Choice pic =	12	, Location =	1	, Body part =	Torso	, First touch sample = c	, Sample touch detail =	-	, Sample hit time =	2	, Choice = C,	Answer =	Torso	, Answer detail =	-	, RT1 =	948	, RT2 =	564	, Touch sample X =	246	, Touch sample Y =	217	, Touch choice X =	249	, Touch choice Y =	213	, Adjust time sample =	1	, Adjust time choice =	0	, Hit part sample =	1	, Hit part choice =	1
9	,Trial	No.	=	,43,	Timenow	=	,93142"	, Sample pic =	4	, Choice pic =	4	, Location =	3	, Body part =	Torso	, First touch sample = c	, Sample touch detail =	-	, Sample hit time =	1	, Choice = C,	Answer =	Torso	, Answer detail =	-	, RT1 =	683	, RT2 =	617	, Touch sample X =	282	, Touch sample Y =	152	, Touch choice X =	255	, Touch choice Y =	192	, Adjust time sample =	0	, Adjust time choice =	0	, Hit part sample =	1	, Hit part choice =	1
9	,Trial	No.	=	,44,	Timenow	=	,93147"	, Sample pic =	2	, Choice pic =	2	, Location =	14	, Body part =	Head	, First touch sample = w	, Sample touch detail =	-	, Sample hit time =	4	, Choice = C,	Answer =	Head	, Answer detail =	-	, RT1 =	1591	, RT2 =	716	, Touch sample X =	258	, Touch sample Y =	81	, Touch choice X =	237	, Touch choice Y =	102	, Adjust time sample =	0	, Adjust time choice =	0	, Hit part sample =	1	, Hit part choice =	1
10	,Trial	No.	=	,1,	Timenow	=	,91427"	, Sample pic =	2	, Choice pic =	2	, Location =	16	, Body part =	Leg	, First touch sample = c	, Sample touch detail =	Left	, Sample hit time =	2	, Choice = C,	Answer =	Leg	, Answer detail =	Left	, RT1 =	764	, RT2 =	1498	, Touch sample X =	184	, Touch sample Y =	393	, Touch choice X =	190	, Touch choice Y =	289	, Adjust time sample =	0	, Adjust time choice =	0	, Hit part sample =	1	, Hit part choice =	1
10	,Trial	No.	=	,2,	Timenow	=	,91433"	, Sample pic =	2	, Choice pic =	2	, Location =	14	, Body part =	Head	, First touch sample = w	, Sample touch detail =	-	, Sample hit time =	3	, Choice = W,	Answer =	Torso	, Answer detail =	-	, RT1 =	743	, RT2 =	522	, Touch sample X =	247	, Touch sample Y =	117	, Touch choice X =	234	, Touch choice Y =	154	, Adjust time sample =	0	, Adjust time choice =	0	, Hit part sample =	1	, Hit part choice =	1
10	,Trial	No.	=	,3,	Timenow	=	,91438"	, Sample pic =	16	, Choice pic =	16	, Location =	3	, Body part =	Head	, First touch sample = w	, Sample touch detail =	-	, Sample hit time =	5	, Choice = C,	Answer =	Head	, Answer detail =	-	, RT1 =	1989	, RT2 =	1013	, Touch sample X =	296	, Touch sample Y =	137	, Touch choice X =	280	, Touch choice Y =	162	, Adjust time sample =	0	, Adjust time choice =	0	, Hit part sample =	1	, Hit part choice =	1
10	,Trial	No.	=	,4,	Timenow	=	,91444"	, Sample pic =	4	, Choice pic =	4	, Location =	6	, Body part =	Arm	, First touch sample = c	, Sample touch detail =	Left	, Sample hit time =	3	, Choice = C,	Answer =	Arm	, Answer detail =	Left	, RT1 =	750	, RT2 =	1229	, Touch sample X =	113	, Touch sample Y =	330	, Touch choice X =	133	, Touch choice Y =	316	, Adjust time sample =	0	, Adjust time choice =	0	, Hit part sample =	1	, Hit part choice =	1
10	,Trial	No.	=	,5,	Timenow	=	,91450"	, Sample pic =	EE	, Choice pic =	FF	, Location =	1	, Body part =	Arm	, First touch sample = w	, Sample touch detail =	Right	, Sample hit time =	3	, Choice = C,	Answer =	Arm	, Answer detail =	Right	, RT1 =	875	, RT2 =	1920	, Touch sample X =	310	, Touch sample Y =	157	, Touch choice X =	393	, Touch choice Y =	334	, Adjust time sample =	0	, Adjust time choice =	0	, Hit part sample =	1	, Hit part choice =	1
10	,Trial	No.	=	,6,	Timenow	=	,91456"	, Sample pic =	1	, Choice pic =	1	, Location =	9	, Body part =	Torso	, First touch sample = c	, Sample touch detail =	-	, Sample hit time =	2	, Choice = C,	Answer =	Torso	, Answer detail =	-	, RT1 =	723	, RT2 =	559	, Touch sample X =	199	, Touch sample Y =	276	, Touch choice X =	199	, Touch choice Y =	268	, Adjust time sample =	0	, Adjust time choice =	0	, Hit part sample =	1	, Hit part choice =	1
10	,Trial	No.	=	,7,	Timenow	=	,9150"	, Sample pic =	12	, Choice pic =	12	, Location =	8	, Body part =	Leg	, First touch sample = w	, Sample touch detail =	Left	, Sample hit time =	7	, Choice = C,	Answer =	Leg	, Answer detail =	Left	, RT1 =	1802	, RT2 =	609	, Touch sample X =	195	, Touch sample Y =	360	, Touch choice X =	211	, Touch choice Y =	424	, Adjust time sample =	0	, Adjust time choice =	0	, Hit part sample =	1	, Hit part choice =	1
10	,Trial	No.	=	,8,	Timenow	=	,9159"	, Sample pic =	15	, Choice pic =	15	, Location =	16	, Body part =	Head	, First touch sample = w	, Sample touch detail =	-	, Sample hit time =	7	, Choice = W,	Answer =	Arm	, Answer detail =	Right	, RT1 =	2331	, RT2 =	4541	, Touch sample X =	413	, Touch sample Y =	136	, Touch choice X =	364	, Touch choice Y =	371	, Adjust time sample =	0	, Adjust time choice =	0	, Hit part sample =	1	, Hit part choice =	1
10	,Trial	No.	=	,9,	Timenow	=	,91521"	, Sample pic =	16	, Choice pic =	16	, Location =	11	, Body part =	Arm	, First touch sample = w	, Sample touch detail =	Right	, Sample hit time =	2	, Choice = C,	Answer =	Arm	, Answer detail =	Right	, RT1 =	710	, RT2 =	862	, Touch sample X =	379	, Touch sample Y =	168	, Touch choice X =	380	, Touch choice Y =	185	, Adjust time sample =	0	, Adjust time choice =	0	, Hit part sample =	1	, Hit part choice =	1
10	,Trial	No.	=	,10,	Timenow	=	,91526"	, Sample pic =	EE	, Choice pic =	FF	, Location =	7	, Body part =	Leg	, First touch sample = w	, Sample touch detail =	Left	, Sample hit time =	2	, Choice = C,	Answer =	Leg	, Answer detail =	Right	, RT1 =	684	, RT2 =	1399	, Touch sample X =	321	, Touch sample Y =	387	, Touch choice X =	194	, Touch choice Y =	294	, Adjust time sample =	1	, Adjust time choice =	0	, Hit part sample =	1	, Hit part choice =	1
10	,Trial	No.	=	,11,	Timenow	=	,91531"	, Sample pic =	15	, Choice pic =	15	, Location =	2	, Body part =	Leg	, First touch sample = c	, Sample touch detail =	Right	, Sample hit time =	2	, Choice = W,	Answer =	Arm	, Answer detail =	Left	, RT1 =	866	, RT2 =	1222	, Touch sample X =	165	, Touch sample Y =	312	, Touch choice X =	293	, Touch choice Y =	248	, Adjust time sample =	0	, Adjust time choice =	0	, Hit part sample =	1	, Hit part choice =	1
10	,Trial	No.	=	,12,	Timenow	=	,91537"	, Sample pic =	15	, Choice pic =	15	, Location =	5	, Body part =	Arm	, First touch sample = c	, Sample touch detail =	Left	, Sample hit time =	2	, Choice = C,	Answer =	Arm	, Answer detail =	Right	, RT1 =	810	, RT2 =	751	, Touch sample X =	316	, Touch sample Y =	236	, Touch choice X =	346	, Touch choice Y =	311	, Adjust time sample =	0	, Adjust time choice =	0	, Hit part sample =	1	, Hit part choice =	1
10	,Trial	No.	=	,13,	Timenow	=	,91542"	, Sample pic =	2	, Choice pic =	2	, Location =	4	, Body part =	Torso	, First touch sample = c	, Sample touch detail =	-	, Sample hit time =	3	, Choice = C,	Answer =	Torso	, Answer detail =	-	, RT1 =	502	, RT2 =	667	, Touch sample X =	209	, Touch sample Y =	156	, Touch choice X =	196	, Touch choice Y =	144	, Adjust time sample =	0	, Adjust time choice =	0	, Hit part sample =	1	, Hit part choice =	1
10	,Trial	No.	=	,14,	Timenow	=	,91547"	, Sample pic =	18	, Choice pic =	18	, Location =	11	, Body part =	Arm	, First touch sample = w	, Sample touch detail =	Right	, Sample hit time =	2	, Choice = C,	Answer =	Arm	, Answer detail =	Right	, RT1 =	688	, RT2 =	1142	, Touch sample X =	381	, Touch sample Y =	220	, Touch choice X =	422	, Touch choice Y =	312	, Adjust time sample =	0	, Adjust time choice =	0	, Hit part sample =	1	, Hit part choice =	1
10	,Trial	No.	=	,15,	Timenow	=	,91552"	, Sample pic =	LL	, Choice pic =	LL	, Location =	5	, Body part =	Leg	, First touch sample = w	, Sample touch detail =	Right	, Sample hit time =	7	, Choice = C,	Answer =	Leg	, Answer detail =	Left	, RT1 =	1860	, RT2 =	1409	, Touch sample X =	267	, Touch sample Y =	350	, Touch choice X =	179	, Touch choice Y =	315	, Adjust time sample =	0	, Adjust time choice =	0	, Hit part sample =	1	, Hit part choice =	1
10	,Trial	No.	=	,16,	Timenow	=	,91558"	, Sample pic =	4	, Choice pic =	4	, Location =	8	, Body part =	Leg	, First touch sample = w	, Sample touch detail =	Right	, Sample hit time =	2	, Choice = W,	Answer =	Torso	, Answer detail =	-	, RT1 =	585	, RT2 =	1231	, Touch sample X =	412	, Touch sample Y =	224	, Touch choice X =	320	, Touch choice Y =	156	, Adjust time sample =	0	, Adjust time choice =	0	, Hit part sample =	1	, Hit part choice =	1
10	,Trial	No.	=	,17,	Timenow	=	,9164"	, Sample pic =	16	, Choice pic =	16	, Location =	10	, Body part =	Torso	, First touch sample = c	, Sample touch detail =	-	, Sample hit time =	1	, Choice = C,	Answer =	Torso	, Answer detail =	-	, RT1 =	443	, RT2 =	771	, Touch sample X =	317	, Touch sample Y =	287	, Touch choice X =	293	, Touch choice Y =	289	, Adjust time sample =	0	, Adjust time choice =	0	, Hit part sample =	1	, Hit part choice =	1
10	,Trial	No.	=	,18,	Timenow	=	,9169"	, Sample pic =	1	, Choice pic =	1	, Location =	5	, Body part =	Arm	, First touch sample = c	, Sample touch detail =	Right	, Sample hit time =	2	, Choice = C,	Answer =	Arm	, Answer detail =	Right	, RT1 =	846	, RT2 =	815	, Touch sample X =	367	, Touch sample Y =	202	, Touch choice X =	379	, Touch choice Y =	286	, Adjust time sample =	0	, Adjust time choice =	0	, Hit part sample =	1	, Hit part choice =	1
10	,Trial	No.	=	,19,	Timenow	=	,91614"	, Sample pic =	2	, Choice pic =	2	, Location =	10	, Body part =	Arm	, First touch sample = w	, Sample touch detail =	Right	, Sample hit time =	3	, Choice = W,	Answer =	Leg	, Answer detail =	Right	, RT1 =	854	, RT2 =	1238	, Touch sample X =	354	, Touch sample Y =	156	, Touch choice X =	262	, Touch choice Y =	309	, Adjust time sample =	0	, Adjust time choice =	0	, Hit part sample =	1	, Hit part choice =	1
10	,Trial	No.	=	,20,	Timenow	=	,91620"	, Sample pic =	EE	, Choice pic =	FF	, Location =	2	, Body part =	Torso	, First touch sample = c	, Sample touch detail =	-	, Sample hit time =	1	, Choice = C,	Answer =	Torso	, Answer detail =	-	, RT1 =	440	, RT2 =	809	, Touch sample X =	267	, Touch sample Y =	291	, Touch choice X =	215	, Touch choice Y =	192	, Adjust time sample =	0	, Adjust time choice =	0	, Hit part sample =	1	, Hit part choice =	1
10	,Trial	No.	=	,21,	Timenow	=	,91625"	, Sample pic =	8	, Choice pic =	8	, Location =	12	, Body part =	Leg	, First touch sample = c	, Sample touch detail =	Right	, Sample hit time =	3	, Choice = C,	Answer =	Leg	, Answer detail =	Left	, RT1 =	797	, RT2 =	600	, Touch sample X =	254	, Touch sample Y =	423	, Touch choice X =	201	, Touch choice Y =	412	, Adjust time sample =	0	, Adjust time choice =	0	, Hit part sample =	1	, Hit part choice =	1
10	,Trial	No.	=	,22,	Timenow	=	,91629"	, Sample pic =	18	, Choice pic =	18	, Location =	6	, Body part =	Torso	, First touch sample = c	, Sample touch detail =	-	, Sample hit time =	2	, Choice = W,	Answer =	Head	, Answer detail =	-	, RT1 =	654	, RT2 =	618	, Touch sample X =	245	, Touch sample Y =	226	, Touch choice X =	241	, Touch choice Y =	135	, Adjust time sample =	0	, Adjust time choice =	0	, Hit part sample =	1	, Hit part choice =	1
10	,Trial	No.	=	,23,	Timenow	=	,91634"	, Sample pic =	12	, Choice pic =	12	, Location =	4	, Body part =	Arm	, First touch sample = w	, Sample touch detail =	Right	, Sample hit time =	3	, Choice = W,	Answer =	Head	, Answer detail =	-	, RT1 =	738	, RT2 =	1237	, Touch sample X =	307	, Touch sample Y =	107	, Touch choice X =	268	, Touch choice Y =	72	, Adjust time sample =	0	, Adjust time choice =	0	, Hit part sample =	1	, Hit part choice =	1
10	,Trial	No.	=	,24,	Timenow	=	,91640"	, Sample pic =	8	, Choice pic =	8	, Location =	9	, Body part =	Head	, First touch sample = w	, Sample touch detail =	-	, Sample hit time =	7	, Choice = C,	Answer =	Head	, Answer detail =	-	, RT1 =	2288	, RT2 =	656	, Touch sample X =	230	, Touch sample Y =	146	, Touch choice X =	242	, Touch choice Y =	124	, Adjust time sample =	0	, Adjust time choice =	0	, Hit part sample =	1	, Hit part choice =	1
10	,Trial	No.	=	,25,	Timenow	=	,91647"	, Sample pic =	LL	, Choice pic =	LL	, Location =	10	, Body part =	Head	, First touch sample = c	, Sample touch detail =	-	, Sample hit time =	1	, Choice = C,	Answer =	Head	, Answer detail =	-	, RT1 =	493	, RT2 =	644	, Touch sample X =	272	, Touch sample Y =	185	, Touch choice X =	242	, Touch choice Y =	130	, Adjust time sample =	1	, Adjust time choice =	0	, Hit part sample =	1	, Hit part choice =	1
10	,Trial	No.	=	,26,	Timenow	=	,91652"	, Sample pic =	3	, Choice pic =	3	, Location =	14	, Body part =	Leg	, First touch sample = w	, Sample touch detail =	Left	, Sample hit time =	7	, Choice = C,	Answer =	Leg	, Answer detail =	Left	, RT1 =	1516	, RT2 =	600	, Touch sample X =	96	, Touch sample Y =	280	, Touch choice X =	132	, Touch choice Y =	307	, Adjust time sample =	0	, Adjust time choice =	0	, Hit part sample =	1	, Hit part choice =	1
10	,Trial	No.	=	,27,	Timenow	=	,91657"	, Sample pic =	18	, Choice pic =	18	, Location =	13	, Body part =	Leg	, First touch sample = w	, Sample touch detail =	Left	, Sample hit time =	3	, Choice = W,	Answer =	Arm	, Answer detail =	Left	, RT1 =	954	, RT2 =	1025	, Touch sample X =	174	, Touch sample Y =	304	, Touch choice X =	117	, Touch choice Y =	201	, Adjust time sample =	0	, Adjust time choice =	0	, Hit part sample =	1	, Hit part choice =	1
10	,Trial	No.	=	,28,	Timenow	=	,9173"	, Sample pic =	4	, Choice pic =	4	, Location =	3	, Body part =	Head	, First touch sample = c	, Sample touch detail =	-	, Sample hit time =	1	, Choice = C,	Answer =	Head	, Answer detail =	-	, RT1 =	719	, RT2 =	671	, Touch sample X =	92	, Touch sample Y =	129	, Touch choice X =	59	, Touch choice Y =	184	, Adjust time sample =	0	, Adjust time choice =	0	, Hit part sample =	1	, Hit part choice =	1
10	,Trial	No.	=	,29,	Timenow	=	,9177"	, Sample pic =	12	, Choice pic =	12	, Location =	12	, Body part =	Head	, First touch sample = w	, Sample touch detail =	-	, Sample hit time =	4	, Choice = C,	Answer =	Head	, Answer detail =	-	, RT1 =	1106	, RT2 =	544	, Touch sample X =	261	, Touch sample Y =	65	, Touch choice X =	244	, Touch choice Y =	77	, Adjust time sample =	0	, Adjust time choice =	0	, Hit part sample =	1	, Hit part choice =	1
10	,Trial	No.	=	,30,	Timenow	=	,91712"	, Sample pic =	12	, Choice pic =	12	, Location =	2	, Body part =	Torso	, First touch sample = w	, Sample touch detail =	-	, Sample hit time =	2	, Choice = C,	Answer =	Torso	, Answer detail =	-	, RT1 =	786	, RT2 =	617	, Touch sample X =	225	, Touch sample Y =	216	, Touch choice X =	236	, Touch choice Y =	221	, Adjust time sample =	0	, Adjust time choice =	0	, Hit part sample =	1	, Hit part choice =	1
10	,Trial	No.	=	,31,	Timenow	=	,91717"	, Sample pic =	LL	, Choice pic =	LL	, Location =	12	, Body part =	Arm	, First touch sample = w	, Sample touch detail =	Left	, Sample hit time =	11	, Choice = C,	Answer =	Arm	, Answer detail =	Right	, RT1 =	3079	, RT2 =	515	, Touch sample X =	168	, Touch sample Y =	38	, Touch choice X =	311	, Touch choice Y =	67	, Adjust time sample =	0	, Adjust time choice =	0	, Hit part sample =	1	, Hit part choice =	1
10	,Trial	No.	=	,32,	Timenow	=	,91724"	, Sample pic =	8	, Choice pic =	8	, Location =	7	, Body part =	Torso	, First touch sample = w	, Sample touch detail =	-	, Sample hit time =	5	, Choice = C,	Answer =	Torso	, Answer detail =	-	, RT1 =	1508	, RT2 =	546	, Touch sample X =	233	, Touch sample Y =	211	, Touch choice X =	205	, Touch choice Y =	262	, Adjust time sample =	0	, Adjust time choice =	0	, Hit part sample =	1	, Hit part choice =	1
10	,Trial	No.	=	,33,	Timenow	=	,91729"	, Sample pic =	1	, Choice pic =	1	, Location =	13	, Body part =	Head	, First touch sample = w	, Sample touch detail =	-	, Sample hit time =	4	, Choice = C,	Answer =	Head	, Answer detail =	-	, RT1 =	1390	, RT2 =	1206	, Touch sample X =	286	, Touch sample Y =	173	, Touch choice X =	250	, Touch choice Y =	208	, Adjust time sample =	0	, Adjust time choice =	0	, Hit part sample =	1	, Hit part choice =	1
10	,Trial	No.	=	,34,	Timenow	=	,91735"	, Sample pic =	16	, Choice pic =	16	, Location =	7	, Body part =	Leg	, First touch sample = w	, Sample touch detail =	Right	, Sample hit time =	2	, Choice = W,	Answer =	Torso	, Answer detail =	-	, RT1 =	909	, RT2 =	619	, Touch sample X =	369	, Touch sample Y =	365	, Touch choice X =	318	, Touch choice Y =	284	, Adjust time sample =	0	, Adjust time choice =	0	, Hit part sample =	1	, Hit part choice =	1
10	,Trial	No.	=	,35,	Timenow	=	,91740"	, Sample pic =	4	, Choice pic =	4	, Location =	4	, Body part =	Torso	, First touch sample = c	, Sample touch detail =	-	, Sample hit time =	4	, Choice = C,	Answer =	Torso	, Answer detail =	-	, RT1 =	810	, RT2 =	589	, Touch sample X =	249	, Touch sample Y =	160	, Touch choice X =	239	, Touch choice Y =	156	, Adjust time sample =	0	, Adjust time choice =	0	, Hit part sample =	1	, Hit part choice =	1
10	,Trial	No.	=	,36,	Timenow	=	,91745"	, Sample pic =	EE	, Choice pic =	FF	, Location =	13	, Body part =	Head	, First touch sample = c	, Sample touch detail =	-	, Sample hit time =	1	, Choice = C,	Answer =	Head	, Answer detail =	-	, RT1 =	672	, RT2 =	834	, Touch sample X =	263	, Touch sample Y =	199	, Touch choice X =	396	, Touch choice Y =	163	, Adjust time sample =	0	, Adjust time choice =	0	, Hit part sample =	1	, Hit part choice =	1
10	,Trial	No.	=	,37,	Timenow	=	,91750"	, Sample pic =	3	, Choice pic =	3	, Location =	3	, Body part =	Arm	, First touch sample = c	, Sample touch detail =	Left	, Sample hit time =	2	, Choice = C,	Answer =	Arm	, Answer detail =	Left	, RT1 =	707	, RT2 =	584	, Touch sample X =	272	, Touch sample Y =	313	, Touch choice X =	308	, Touch choice Y =	280	, Adjust time sample =	0	, Adjust time choice =	0	, Hit part sample =	1	, Hit part choice =	1
10	,Trial	No.	=	,38,	Timenow	=	,91755"	, Sample pic =	1	, Choice pic =	1	, Location =	15	, Body part =	Leg	, First touch sample = c	, Sample touch detail =	Right	, Sample hit time =	3	, Choice = W,	Answer =	Arm	, Answer detail =	Right	, RT1 =	754	, RT2 =	612	, Touch sample X =	218	, Touch sample Y =	399	, Touch choice X =	394	, Touch choice Y =	315	, Adjust time sample =	0	, Adjust time choice =	0	, Hit part sample =	1	, Hit part choice =	1
10	,Trial	No.	=	,39,	Timenow	=	,9180"	, Sample pic =	15	, Choice pic =	15	, Location =	14	, Body part =	Torso	, First touch sample = w	, Sample touch detail =	-	, Sample hit time =	4	, Choice = C,	Answer =	Torso	, Answer detail =	-	, RT1 =	614	, RT2 =	574	, Touch sample X =	241	, Touch sample Y =	147	, Touch choice X =	214	, Touch choice Y =	150	, Adjust time sample =	0	, Adjust time choice =	0	, Hit part sample =	1	, Hit part choice =	1
10	,Trial	No.	=	,40,	Timenow	=	,9184"	, Sample pic =	18	, Choice pic =	18	, Location =	6	, Body part =	Head	, First touch sample = c	, Sample touch detail =	-	, Sample hit time =	2	, Choice = C,	Answer =	Head	, Answer detail =	-	, RT1 =	665	, RT2 =	628	, Touch sample X =	266	, Touch sample Y =	164	, Touch choice X =	229	, Touch choice Y =	153	, Adjust time sample =	0	, Adjust time choice =	0	, Hit part sample =	1	, Hit part choice =	1
10	,Trial	No.	=	,41,	Timenow	=	,9189"	, Sample pic =	3	, Choice pic =	3	, Location =	1	, Body part =	Head	, First touch sample = c	, Sample touch detail =	-	, Sample hit time =	2	, Choice = C,	Answer =	Head	, Answer detail =	-	, RT1 =	833	, RT2 =	627	, Touch sample X =	346	, Touch sample Y =	128	, Touch choice X =	320	, Touch choice Y =	160	, Adjust time sample =	0	, Adjust time choice =	0	, Hit part sample =	1	, Hit part choice =	1
10	,Trial	No.	=	,42,	Timenow	=	,91814"	, Sample pic =	LL	, Choice pic =	LL	, Location =	9	, Body part =	Torso	, First touch sample = w	, Sample touch detail =	-	, Sample hit time =	5	, Choice = C,	Answer =	Torso	, Answer detail =	-	, RT1 =	1406	, RT2 =	605	, Touch sample X =	230	, Touch sample Y =	233	, Touch choice X =	227	, Touch choice Y =	274	, Adjust time sample =	1	, Adjust time choice =	0	, Hit part sample =	1	, Hit part choice =	1
10	,Trial	No.	=	,43,	Timenow	=	,91819"	, Sample pic =	8	, Choice pic =	8	, Location =	16	, Body part =	Arm	, First touch sample = w	, Sample touch detail =	Right	, Sample hit time =	3	, Choice = C,	Answer =	Arm	, Answer detail =	Right	, RT1 =	906	, RT2 =	528	, Touch sample X =	317	, Touch sample Y =	117	, Touch choice X =	342	, Touch choice Y =	72	, Adjust time sample =	0	, Adjust time choice =	0	, Hit part sample =	1	, Hit part choice =	1
10	,Trial	No.	=	,44,	Timenow	=	,91824"	, Sample pic =	3	, Choice pic =	3	, Location =	11	, Body part =	Torso	, First touch sample = w	, Sample touch detail =	-	, Sample hit time =	3	, Choice = C,	Answer =	Torso	, Answer detail =	-	, RT1 =	1015	, RT2 =	723	, Touch sample X =	178	, Touch sample Y =	169	, Touch choice X =	209	, Touch choice Y =	141	, Adjust time sample =	0	, Adjust time choice =	0	, Hit part sample =	1	, Hit part choice =	1
11	,Trial	No.	=	,1,	Timenow	=	,91915"	, Sample pic =	18	, Choice pic =	18	, Location =	6	, Body part =	Head	, First touch sample = c	, Sample touch detail =	-	, Sample hit time =	2	, Choice = C,	Answer =	Head	, Answer detail =	-	, RT1 =	787	, RT2 =	1213	, Touch sample X =	243	, Touch sample Y =	130	, Touch choice X =	246	, Touch choice Y =	132	, Adjust time sample =	0	, Adjust time choice =	0	, Hit part sample =	1	, Hit part choice =	1
11	,Trial	No.	=	,2,	Timenow	=	,91920"	, Sample pic =	3	, Choice pic =	3	, Location =	15	, Body part =	Arm	, First touch sample = c	, Sample touch detail =	Right	, Sample hit time =	1	, Choice = C,	Answer =	Arm	, Answer detail =	Left	, RT1 =	218	, RT2 =	755	, Touch sample X =	360	, Touch sample Y =	370	, Touch choice X =	277	, Touch choice Y =	289	, Adjust time sample =	0	, Adjust time choice =	0	, Hit part sample =	1	, Hit part choice =	1
11	,Trial	No.	=	,3,	Timenow	=	,91924"	, Sample pic =	12	, Choice pic =	12	, Location =	16	, Body part =	Torso	, First touch sample = w	, Sample touch detail =	-	, Sample hit time =	5	, Choice = C,	Answer =	Torso	, Answer detail =	-	, RT1 =	1348	, RT2 =	581	, Touch sample X =	259	, Touch sample Y =	172	, Touch choice X =	228	, Touch choice Y =	241	, Adjust time sample =	0	, Adjust time choice =	0	, Hit part sample =	1	, Hit part choice =	1
11	,Trial	No.	=	,4,	Timenow	=	,91930"	, Sample pic =	GG	, Choice pic =	HH	, Location =	1	, Body part =	Head	, First touch sample = c	, Sample touch detail =	-	, Sample hit time =	2	, Choice = C,	Answer =	Head	, Answer detail =	-	, RT1 =	813	, RT2 =	834	, Touch sample X =	378	, Touch sample Y =	144	, Touch choice X =	100	, Touch choice Y =	106	, Adjust time sample =	0	, Adjust time choice =	0	, Hit part sample =	1	, Hit part choice =	1
11	,Trial	No.	=	,5,	Timenow	=	,91935"	, Sample pic =	16	, Choice pic =	16	, Location =	3	, Body part =	Leg	, First touch sample = w	, Sample touch detail =	Right	, Sample hit time =	4	, Choice = C,	Answer =	Leg	, Answer detail =	Right	, RT1 =	1024	, RT2 =	927	, Touch sample X =	345	, Touch sample Y =	385	, Touch choice X =	352	, Touch choice Y =	392	, Adjust time sample =	0	, Adjust time choice =	0	, Hit part sample =	1	, Hit part choice =	1
11	,Trial	No.	=	,6,	Timenow	=	,91940"	, Sample pic =	12	, Choice pic =	12	, Location =	11	, Body part =	Leg	, First touch sample = w	, Sample touch detail =	Right	, Sample hit time =	3	, Choice = C,	Answer =	Leg	, Answer detail =	Right	, RT1 =	846	, RT2 =	544	, Touch sample X =	251	, Touch sample Y =	385	, Touch choice X =	276	, Touch choice Y =	383	, Adjust time sample =	1	, Adjust time choice =	0	, Hit part sample =	1	, Hit part choice =	1
11	,Trial	No.	=	,7,	Timenow	=	,91944"	, Sample pic =	18	, Choice pic =	18	, Location =	12	, Body part =	Arm	, First touch sample = w	, Sample touch detail =	Right	, Sample hit time =	3	, Choice = C,	Answer =	Arm	, Answer detail =	Right	, RT1 =	919	, RT2 =	596	, Touch sample X =	404	, Touch sample Y =	254	, Touch choice X =	386	, Touch choice Y =	257	, Adjust time sample =	0	, Adjust time choice =	0	, Hit part sample =	1	, Hit part choice =	1
11	,Trial	No.	=	,8,	Timenow	=	,91949"	, Sample pic =	8	, Choice pic =	8	, Location =	4	, Body part =	Leg	, First touch sample = w	, Sample touch detail =	Left	, Sample hit time =	10	, Choice = C,	Answer =	Leg	, Answer detail =	Left	, RT1 =	1876	, RT2 =	762	, Touch sample X =	179	, Touch sample Y =	377	, Touch choice X =	207	, Touch choice Y =	368	, Adjust time sample =	0	, Adjust time choice =	0	, Hit part sample =	1	, Hit part choice =	1
11	,Trial	No.	=	,9,	Timenow	=	,91955"	, Sample pic =	GG	, Choice pic =	HH	, Location =	5	, Body part =	Arm	, First touch sample = c	, Sample touch detail =	Left	, Sample hit time =	2	, Choice = C,	Answer =	Arm	, Answer detail =	Left	, RT1 =	707	, RT2 =	730	, Touch sample X =	261	, Touch sample Y =	267	, Touch choice X =	157	, Touch choice Y =	319	, Adjust time sample =	0	, Adjust time choice =	0	, Hit part sample =	1	, Hit part choice =	1
11	,Trial	No.	=	,10,	Timenow	=	,9200"	, Sample pic =	4	, Choice pic =	4	, Location =	11	, Body part =	Head	, First touch sample = w	, Sample touch detail =	-	, Sample hit time =	3	, Choice = C,	Answer =	Head	, Answer detail =	-	, RT1 =	1092	, RT2 =	598	, Touch sample X =	95	, Touch sample Y =	141	, Touch choice X =	90	, Touch choice Y =	181	, Adjust time sample =	0	, Adjust time choice =	0	, Hit part sample =	1	, Hit part choice =	1
11	,Trial	No.	=	,11,	Timenow	=	,92011"	, Sample pic =	3	, Choice pic =	3	, Location =	6	, Body part =	Torso	, First touch sample = c	, Sample touch detail =	-	, Sample hit time =	3	, Choice = C,	Answer =	Torso	, Answer detail =	-	, RT1 =	919	, RT2 =	691	, Touch sample X =	208	, Touch sample Y =	132	, Touch choice X =	229	, Touch choice Y =	129	, Adjust time sample =	0	, Adjust time choice =	0	, Hit part sample =	1	, Hit part choice =	1
11	,Trial	No.	=	,12,	Timenow	=	,92016"	, Sample pic =	15	, Choice pic =	15	, Location =	9	, Body part =	Arm	, First touch sample = c	, Sample touch detail =	Left	, Sample hit time =	2	, Choice = W,	Answer =	Leg	, Answer detail =	Right	, RT1 =	1500	, RT2 =	660	, Touch sample X =	282	, Touch sample Y =	244	, Touch choice X =	185	, Touch choice Y =	290	, Adjust time sample =	0	, Adjust time choice =	0	, Hit part sample =	1	, Hit part choice =	1
11	,Trial	No.	=	,13,	Timenow	=	,92022"	, Sample pic =	12	, Choice pic =	12	, Location =	14	, Body part =	Arm	, First touch sample = c	, Sample touch detail =	Right	, Sample hit time =	2	, Choice = C,	Answer =	Arm	, Answer detail =	Right	, RT1 =	462	, RT2 =	713	, Touch sample X =	312	, Touch sample Y =	161	, Touch choice X =	318	, Touch choice Y =	138	, Adjust time sample =	0	, Adjust time choice =	0	, Hit part sample =	1	, Hit part choice =	1
11	,Trial	No.	=	,14,	Timenow	=	,92026"	, Sample pic =	MM	, Choice pic =	MM	, Location =	6	, Body part =	Leg	, First touch sample = c	, Sample touch detail =	Left	, Sample hit time =	3	, Choice = C,	Answer =	Leg	, Answer detail =	Left	, RT1 =	734	, RT2 =	650	, Touch sample X =	267	, Touch sample Y =	394	, Touch choice X =	284	, Touch choice Y =	428	, Adjust time sample =	0	, Adjust time choice =	0	, Hit part sample =	1	, Hit part choice =	1
11	,Trial	No.	=	,15,	Timenow	=	,92031"	, Sample pic =	8	, Choice pic =	8	, Location =	2	, Body part =	Arm	, First touch sample = c	, Sample touch detail =	Right	, Sample hit time =	1	, Choice = C,	Answer =	Arm	, Answer detail =	Right	, RT1 =	794	, RT2 =	712	, Touch sample X =	316	, Touch sample Y =	122	, Touch choice X =	339	, Touch choice Y =	100	, Adjust time sample =	0	, Adjust time choice =	0	, Hit part sample =	1	, Hit part choice =	1
11	,Trial	No.	=	,16,	Timenow	=	,92036"	, Sample pic =	1	, Choice pic =	1	, Location =	10	, Body part =	Torso	, First touch sample = c	, Sample touch detail =	-	, Sample hit time =	1	, Choice = C,	Answer =	Torso	, Answer detail =	-	, RT1 =	508	, RT2 =	582	, Touch sample X =	268	, Touch sample Y =	298	, Touch choice X =	230	, Touch choice Y =	310	, Adjust time sample =	0	, Adjust time choice =	0	, Hit part sample =	1	, Hit part choice =	1
11	,Trial	No.	=	,17,	Timenow	=	,92040"	, Sample pic =	2	, Choice pic =	2	, Location =	2	, Body part =	Torso	, First touch sample = c	, Sample touch detail =	-	, Sample hit time =	1	, Choice = C,	Answer =	Torso	, Answer detail =	-	, RT1 =	950	, RT2 =	592	, Touch sample X =	230	, Touch sample Y =	182	, Touch choice X =	225	, Touch choice Y =	173	, Adjust time sample =	0	, Adjust time choice =	0	, Hit part sample =	1	, Hit part choice =	1
11	,Trial	No.	=	,18,	Timenow	=	,92045"	, Sample pic =	15	, Choice pic =	15	, Location =	13	, Body part =	Torso	, First touch sample = w	, Sample touch detail =	-	, Sample hit time =	3	, Choice = C,	Answer =	Torso	, Answer detail =	-	, RT1 =	1326	, RT2 =	668	, Touch sample X =	234	, Touch sample Y =	174	, Touch choice X =	240	, Touch choice Y =	167	, Adjust time sample =	0	, Adjust time choice =	0	, Hit part sample =	1	, Hit part choice =	1
11	,Trial	No.	=	,19,	Timenow	=	,92050"	, Sample pic =	1	, Choice pic =	1	, Location =	9	, Body part =	Arm	, First touch sample = c	, Sample touch detail =	Right	, Sample hit time =	2	, Choice = W,	Answer =	Torso	, Answer detail =	-	, RT1 =	1133	, RT2 =	596	, Touch sample X =	393	, Touch sample Y =	354	, Touch choice X =	270	, Touch choice Y =	327	, Adjust time sample =	0	, Adjust time choice =	0	, Hit part sample =	1	, Hit part choice =	1
11	,Trial	No.	=	,20,	Timenow	=	,92056"	, Sample pic =	GG	, Choice pic =	HH	, Location =	2	, Body part =	Torso	, First touch sample = c	, Sample touch detail =	-	, Sample hit time =	2	, Choice = C,	Answer =	Torso	, Answer detail =	-	, RT1 =	665	, RT2 =	463	, Touch sample X =	197	, Touch sample Y =	187	, Touch choice X =	288	, Touch choice Y =	156	, Adjust time sample =	0	, Adjust time choice =	0	, Hit part sample =	1	, Hit part choice =	1
11	,Trial	No.	=	,21,	Timenow	=	,9210"	, Sample pic =	18	, Choice pic =	18	, Location =	13	, Body part =	Leg	, First touch sample = w	, Sample touch detail =	Left	, Sample hit time =	3	, Choice = C,	Answer =	Leg	, Answer detail =	Left	, RT1 =	914	, RT2 =	730	, Touch sample X =	159	, Touch sample Y =	359	, Touch choice X =	200	, Touch choice Y =	301	, Adjust time sample =	0	, Adjust time choice =	0	, Hit part sample =	1	, Hit part choice =	1
11	,Trial	No.	=	,22,	Timenow	=	,9215"	, Sample pic =	4	, Choice pic =	4	, Location =	16	, Body part =	Leg	, First touch sample = c	, Sample touch detail =	Right	, Sample hit time =	2	, Choice = C,	Answer =	Leg	, Answer detail =	Right	, RT1 =	929	, RT2 =	562	, Touch sample X =	414	, Touch sample Y =	310	, Touch choice X =	390	, Touch choice Y =	233	, Adjust time sample =	0	, Adjust time choice =	0	, Hit part sample =	1	, Hit part choice =	1
11	,Trial	No.	=	,23,	Timenow	=	,92110"	, Sample pic =	8	, Choice pic =	8	, Location =	4	, Body part =	Head	, First touch sample = c	, Sample touch detail =	-	, Sample hit time =	4	, Choice = C,	Answer =	Head	, Answer detail =	-	, RT1 =	747	, RT2 =	597	, Touch sample X =	232	, Touch sample Y =	133	, Touch choice X =	233	, Touch choice Y =	145	, Adjust time sample =	0	, Adjust time choice =	0	, Hit part sample =	1	, Hit part choice =	1
11	,Trial	No.	=	,24,	Timenow	=	,92114"	, Sample pic =	8	, Choice pic =	8	, Location =	12	, Body part =	Torso	, First touch sample = w	, Sample touch detail =	-	, Sample hit time =	4	, Choice = C,	Answer =	Torso	, Answer detail =	-	, RT1 =	1368	, RT2 =	571	, Touch sample X =	249	, Touch sample Y =	217	, Touch choice X =	232	, Touch choice Y =	290	, Adjust time sample =	1	, Adjust time choice =	0	, Hit part sample =	1	, Hit part choice =	1
11	,Trial	No.	=	,25,	Timenow	=	,92121"	, Sample pic =	GG	, Choice pic =	HH	, Location =	10	, Body part =	Leg	, First touch sample = c	, Sample touch detail =	Right	, Sample hit time =	1	, Choice = C,	Answer =	Leg	, Answer detail =	Right	, RT1 =	472	, RT2 =	632	, Touch sample X =	195	, Touch sample Y =	318	, Touch choice X =	356	, Touch choice Y =	273	, Adjust time sample =	0	, Adjust time choice =	0	, Hit part sample =	1	, Hit part choice =	1
11	,Trial	No.	=	,26,	Timenow	=	,92126"	, Sample pic =	16	, Choice pic =	16	, Location =	4	, Body part =	Head	, First touch sample = c	, Sample touch detail =	-	, Sample hit time =	3	, Choice = C,	Answer =	Head	, Answer detail =	-	, RT1 =	458	, RT2 =	606	, Touch sample X =	302	, Touch sample Y =	181	, Touch choice X =	319	, Touch choice Y =	133	, Adjust time sample =	0	, Adjust time choice =	0	, Hit part sample =	1	, Hit part choice =	1
11	,Trial	No.	=	,27,	Timenow	=	,92130"	, Sample pic =	16	, Choice pic =	16	, Location =	8	, Body part =	Torso	, First touch sample = w	, Sample touch detail =	-	, Sample hit time =	2	, Choice = C,	Answer =	Torso	, Answer detail =	-	, RT1 =	673	, RT2 =	676	, Touch sample X =	293	, Touch sample Y =	273	, Touch choice X =	321	, Touch choice Y =	300	, Adjust time sample =	0	, Adjust time choice =	0	, Hit part sample =	1	, Hit part choice =	1
11	,Trial	No.	=	,28,	Timenow	=	,92135"	, Sample pic =	3	, Choice pic =	3	, Location =	14	, Body part =	Head	, First touch sample = c	, Sample touch detail =	-	, Sample hit time =	2	, Choice = C,	Answer =	Head	, Answer detail =	-	, RT1 =	469	, RT2 =	1110	, Touch sample X =	314	, Touch sample Y =	162	, Touch choice X =	335	, Touch choice Y =	159	, Adjust time sample =	0	, Adjust time choice =	0	, Hit part sample =	1	, Hit part choice =	1
11	,Trial	No.	=	,29,	Timenow	=	,92139"	, Sample pic =	2	, Choice pic =	2	, Location =	7	, Body part =	Leg	, First touch sample = w	, Sample touch detail =	Right	, Sample hit time =	4	, Choice = C,	Answer =	Leg	, Answer detail =	Left	, RT1 =	1044	, RT2 =	947	, Touch sample X =	263	, Touch sample Y =	303	, Touch choice X =	183	, Touch choice Y =	346	, Adjust time sample =	0	, Adjust time choice =	0	, Hit part sample =	1	, Hit part choice =	1
11	,Trial	No.	=	,30,	Timenow	=	,92145"	, Sample pic =	1	, Choice pic =	1	, Location =	14	, Body part =	Head	, First touch sample = c	, Sample touch detail =	-	, Sample hit time =	5	, Choice = W,	Answer =	Torso	, Answer detail =	-	, RT1 =	773	, RT2 =	566	, Touch sample X =	262	, Touch sample Y =	184	, Touch choice X =	235	, Touch choice Y =	267	, Adjust time sample =	0	, Adjust time choice =	0	, Hit part sample =	1	, Hit part choice =	1
11	,Trial	No.	=	,31,	Timenow	=	,92150"	, Sample pic =	16	, Choice pic =	16	, Location =	9	, Body part =	Arm	, First touch sample = c	, Sample touch detail =	Right	, Sample hit time =	2	, Choice = C,	Answer =	Arm	, Answer detail =	Right	, RT1 =	762	, RT2 =	516	, Touch sample X =	396	, Touch sample Y =	150	, Touch choice X =	376	, Touch choice Y =	120	, Adjust time sample =	0	, Adjust time choice =	0	, Hit part sample =	1	, Hit part choice =	1
11	,Trial	No.	=	,32,	Timenow	=	,92154"	, Sample pic =	MM	, Choice pic =	MM	, Location =	16	, Body part =	Arm	, First touch sample = c	, Sample touch detail =	Right	, Sample hit time =	1	, Choice = C,	Answer =	Arm	, Answer detail =	Right	, RT1 =	677	, RT2 =	513	, Touch sample X =	310	, Touch sample Y =	100	, Touch choice X =	315	, Touch choice Y =	129	, Adjust time sample =	0	, Adjust time choice =	0	, Hit part sample =	1	, Hit part choice =	1
11	,Trial	No.	=	,33,	Timenow	=	,92159"	, Sample pic =	12	, Choice pic =	12	, Location =	8	, Body part =	Head	, First touch sample = w	, Sample touch detail =	-	, Sample hit time =	4	, Choice = C,	Answer =	Head	, Answer detail =	-	, RT1 =	1521	, RT2 =	1225	, Touch sample X =	249	, Touch sample Y =	77	, Touch choice X =	254	, Touch choice Y =	54	, Adjust time sample =	0	, Adjust time choice =	0	, Hit part sample =	1	, Hit part choice =	1
11	,Trial	No.	=	,34,	Timenow	=	,9229"	, Sample pic =	15	, Choice pic =	15	, Location =	3	, Body part =	Leg	, First touch sample = w	, Sample touch detail =	Right	, Sample hit time =	3	, Choice = C,	Answer =	Leg	, Answer detail =	Right	, RT1 =	1000	, RT2 =	687	, Touch sample X =	174	, Touch sample Y =	302	, Touch choice X =	155	, Touch choice Y =	323	, Adjust time sample =	0	, Adjust time choice =	0	, Hit part sample =	1	, Hit part choice =	1
11	,Trial	No.	=	,35,	Timenow	=	,92213"	, Sample pic =	1	, Choice pic =	1	, Location =	10	, Body part =	Leg	, First touch sample = c	, Sample touch detail =	Right	, Sample hit time =	1	, Choice = C,	Answer =	Leg	, Answer detail =	Right	, RT1 =	712	, RT2 =	587	, Touch sample X =	235	, Touch sample Y =	382	, Touch choice X =	243	, Touch choice Y =	399	, Adjust time sample =	0	, Adjust time choice =	0	, Hit part sample =	1	, Hit part choice =	1
11	,Trial	No.	=	,36,	Timenow	=	,92218"	, Sample pic =	MM	, Choice pic =	MM	, Location =	5	, Body part =	Torso	, First touch sample = c	, Sample touch detail =	-	, Sample hit time =	1	, Choice = C,	Answer =	Torso	, Answer detail =	-	, RT1 =	656	, RT2 =	531	, Touch sample X =	246	, Touch sample Y =	226	, Touch choice X =	243	, Touch choice Y =	258	, Adjust time sample =	1	, Adjust time choice =	0	, Hit part sample =	1	, Hit part choice =	1
11	,Trial	No.	=	,37,	Timenow	=	,92222"	, Sample pic =	3	, Choice pic =	3	, Location =	8	, Body part =	Leg	, First touch sample = w	, Sample touch detail =	Left	, Sample hit time =	3	, Choice = C,	Answer =	Leg	, Answer detail =	Left	, RT1 =	1180	, RT2 =	667	, Touch sample X =	91	, Touch sample Y =	330	, Touch choice X =	100	, Touch choice Y =	338	, Adjust time sample =	0	, Adjust time choice =	0	, Hit part sample =	1	, Hit part choice =	1
11	,Trial	No.	=	,38,	Timenow	=	,92227"	, Sample pic =	2	, Choice pic =	2	, Location =	12	, Body part =	Arm	, First touch sample = w	, Sample touch detail =	Left	, Sample hit time =	7	, Choice = C,	Answer =	Arm	, Answer detail =	Right	, RT1 =	2541	, RT2 =	1165	, Touch sample X =	105	, Touch sample Y =	198	, Touch choice X =	343	, Touch choice Y =	187	, Adjust time sample =	0	, Adjust time choice =	0	, Hit part sample =	1	, Hit part choice =	1
11	,Trial	No.	=	,39,	Timenow	=	,92234"	, Sample pic =	4	, Choice pic =	4	, Location =	7	, Body part =	Torso	, First touch sample = c	, Sample touch detail =	-	, Sample hit time =	1	, Choice = C,	Answer =	Torso	, Answer detail =	-	, RT1 =	734	, RT2 =	488	, Touch sample X =	255	, Touch sample Y =	159	, Touch choice X =	229	, Touch choice Y =	183	, Adjust time sample =	0	, Adjust time choice =	0	, Hit part sample =	1	, Hit part choice =	1
11	,Trial	No.	=	,40,	Timenow	=	,92239"	, Sample pic =	15	, Choice pic =	15	, Location =	1	, Body part =	Head	, First touch sample = w	, Sample touch detail =	-	, Sample hit time =	52	, Choice = C,	Answer =	Head	, Answer detail =	-	, RT1 =	36106	, RT2 =	1442	, Touch sample X =	381	, Touch sample Y =	151	, Touch choice X =	405	, Touch choice Y =	122	, Adjust time sample =	0	, Adjust time choice =	0	, Hit part sample =	1	, Hit part choice =	1
11	,Trial	No.	=	,41,	Timenow	=	,92321"	, Sample pic =	MM	, Choice pic =	MM	, Location =	5	, Body part =	Head	, First touch sample = w	, Sample touch detail =	-	, Sample hit time =	2	, Choice = C,	Answer =	Head	, Answer detail =	-	, RT1 =	880	, RT2 =	821	, Touch sample X =	233	, Touch sample Y =	156	, Touch choice X =	242	, Touch choice Y =	135	, Adjust time sample =	0	, Adjust time choice =	0	, Hit part sample =	1	, Hit part choice =	1
11	,Trial	No.	=	,42,	Timenow	=	,92326"	, Sample pic =	2	, Choice pic =	2	, Location =	15	, Body part =	Head	, First touch sample = c	, Sample touch detail =	-	, Sample hit time =	2	, Choice = C,	Answer =	Head	, Answer detail =	-	, RT1 =	513	, RT2 =	606	, Touch sample X =	240	, Touch sample Y =	123	, Touch choice X =	225	, Touch choice Y =	103	, Adjust time sample =	0	, Adjust time choice =	0	, Hit part sample =	1	, Hit part choice =	1
11	,Trial	No.	=	,43,	Timenow	=	,92330"	, Sample pic =	18	, Choice pic =	18	, Location =	3	, Body part =	Torso	, First touch sample = w	, Sample touch detail =	-	, Sample hit time =	5	, Choice = C,	Answer =	Torso	, Answer detail =	-	, RT1 =	1862	, RT2 =	759	, Touch sample X =	244	, Touch sample Y =	291	, Touch choice X =	228	, Touch choice Y =	246	, Adjust time sample =	1	, Adjust time choice =	0	, Hit part sample =	1	, Hit part choice =	1
11	,Trial	No.	=	,44,	Timenow	=	,92336"	, Sample pic =	4	, Choice pic =	4	, Location =	1	, Body part =	Arm	, First touch sample = c	, Sample touch detail =	Left	, Sample hit time =	2	, Choice = C,	Answer =	Arm	, Answer detail =	Left	, RT1 =	769	, RT2 =	1601	, Touch sample X =	124	, Touch sample Y =	315	, Touch choice X =	109	, Touch choice Y =	330	, Adjust time sample =	1	, Adjust time choice =	0	, Hit part sample =	1	, Hit part choice =	1
12	,Trial	No.	=	,1,	Timenow	=	,92415"	, Sample pic =	18	, Choice pic =	18	, Location =	14	, Body part =	Leg	, First touch sample = w	, Sample touch detail =	Left	, Sample hit time =	3	, Choice = C,	Answer =	Leg	, Answer detail =	Left	, RT1 =	667	, RT2 =	981	, Touch sample X =	173	, Touch sample Y =	336	, Touch choice X =	176	, Touch choice Y =	349	, Adjust time sample =	0	, Adjust time choice =	0	, Hit part sample =	1	, Hit part choice =	1
12	,Trial	No.	=	,2,	Timenow	=	,92420"	, Sample pic =	15	, Choice pic =	15	, Location =	6	, Body part =	Leg	, First touch sample = c	, Sample touch detail =	Right	, Sample hit time =	1	, Choice = C,	Answer =	Leg	, Answer detail =	Right	, RT1 =	449	, RT2 =	769	, Touch sample X =	178	, Touch sample Y =	308	, Touch choice X =	185	, Touch choice Y =	276	, Adjust time sample =	0	, Adjust time choice =	0	, Hit part sample =	1	, Hit part choice =	1
12	,Trial	No.	=	,3,	Timenow	=	,92424"	, Sample pic =	4	, Choice pic =	4	, Location =	9	, Body part =	Head	, First touch sample = c	, Sample touch detail =	-	, Sample hit time =	1	, Choice = C,	Answer =	Head	, Answer detail =	-	, RT1 =	669	, RT2 =	577	, Touch sample X =	96	, Touch sample Y =	138	, Touch choice X =	58	, Touch choice Y =	184	, Adjust time sample =	1	, Adjust time choice =	0	, Hit part sample =	1	, Hit part choice =	1
12	,Trial	No.	=	,4,	Timenow	=	,92429"	, Sample pic =	3	, Choice pic =	3	, Location =	16	, Body part =	Torso	, First touch sample = w	, Sample touch detail =	-	, Sample hit time =	3	, Choice = W,	Answer =	Arm	, Answer detail =	Left	, RT1 =	1542	, RT2 =	729	, Touch sample X =	220	, Touch sample Y =	204	, Touch choice X =	271	, Touch choice Y =	292	, Adjust time sample =	0	, Adjust time choice =	0	, Hit part sample =	1	, Hit part choice =	1
12	,Trial	No.	=	,5,	Timenow	=	,92435"	, Sample pic =	II	, Choice pic =	JJ	, Location =	1	, Body part =	Head	, First touch sample = c	, Sample touch detail =	-	, Sample hit time =	2	, Choice = C,	Answer =	Head	, Answer detail =	-	, RT1 =	765	, RT2 =	1156	, Touch sample X =	366	, Touch sample Y =	156	, Touch choice X =	218	, Touch choice Y =	190	, Adjust time sample =	0	, Adjust time choice =	0	, Hit part sample =	1	, Hit part choice =	1
12	,Trial	No.	=	,6,	Timenow	=	,92440"	, Sample pic =	2	, Choice pic =	2	, Location =	4	, Body part =	Torso	, First touch sample = c	, Sample touch detail =	-	, Sample hit time =	1	, Choice = W,	Answer =	Head	, Answer detail =	-	, RT1 =	454	, RT2 =	700	, Touch sample X =	227	, Touch sample Y =	184	, Touch choice X =	231	, Touch choice Y =	125	, Adjust time sample =	0	, Adjust time choice =	0	, Hit part sample =	1	, Hit part choice =	1
12	,Trial	No.	=	,7,	Timenow	=	,92445"	, Sample pic =	16	, Choice pic =	16	, Location =	13	, Body part =	Arm	, First touch sample = c	, Sample touch detail =	Right	, Sample hit time =	2	, Choice = C,	Answer =	Arm	, Answer detail =	Right	, RT1 =	847	, RT2 =	764	, Touch sample X =	376	, Touch sample Y =	145	, Touch choice X =	375	, Touch choice Y =	219	, Adjust time sample =	0	, Adjust time choice =	0	, Hit part sample =	1	, Hit part choice =	1
12	,Trial	No.	=	,8,	Timenow	=	,92450"	, Sample pic =	3	, Choice pic =	3	, Location =	3	, Body part =	Arm	, First touch sample = c	, Sample touch detail =	Left	, Sample hit time =	2	, Choice = C,	Answer =	Arm	, Answer detail =	Left	, RT1 =	754	, RT2 =	578	, Touch sample X =	269	, Touch sample Y =	251	, Touch choice X =	273	, Touch choice Y =	308	, Adjust time sample =	0	, Adjust time choice =	0	, Hit part sample =	1	, Hit part choice =	1
12	,Trial	No.	=	,9,	Timenow	=	,92455"	, Sample pic =	12	, Choice pic =	12	, Location =	14	, Body part =	Head	, First touch sample = w	, Sample touch detail =	-	, Sample hit time =	5	, Choice = C,	Answer =	Head	, Answer detail =	-	, RT1 =	1118	, RT2 =	616	, Touch sample X =	245	, Touch sample Y =	83	, Touch choice X =	231	, Touch choice Y =	93	, Adjust time sample =	0	, Adjust time choice =	0	, Hit part sample =	1	, Hit part choice =	1
12	,Trial	No.	=	,10,	Timenow	=	,9250"	, Sample pic =	OO	, Choice pic =	OO	, Location =	7	, Body part =	Torso	, First touch sample = c	, Sample touch detail =	-	, Sample hit time =	2	, Choice = C,	Answer =	Torso	, Answer detail =	-	, RT1 =	719	, RT2 =	587	, Touch sample X =	305	, Touch sample Y =	197	, Touch choice X =	296	, Touch choice Y =	208	, Adjust time sample =	0	, Adjust time choice =	0	, Hit part sample =	1	, Hit part choice =	1
12	,Trial	No.	=	,11,	Timenow	=	,9254"	, Sample pic =	4	, Choice pic =	4	, Location =	5	, Body part =	Arm	, First touch sample = c	, Sample touch detail =	Left	, Sample hit time =	2	, Choice = C,	Answer =	Arm	, Answer detail =	Left	, RT1 =	818	, RT2 =	1235	, Touch sample X =	91	, Touch sample Y =	303	, Touch choice X =	136	, Touch choice Y =	312	, Adjust time sample =	0	, Adjust time choice =	0	, Hit part sample =	1	, Hit part choice =	1
12	,Trial	No.	=	,12,	Timenow	=	,92510"	, Sample pic =	12	, Choice pic =	12	, Location =	2	, Body part =	Arm	, First touch sample = w	, Sample touch detail =	Right	, Sample hit time =	4	, Choice = C,	Answer =	Arm	, Answer detail =	Right	, RT1 =	1240	, RT2 =	526	, Touch sample X =	318	, Touch sample Y =	124	, Touch choice X =	306	, Touch choice Y =	130	, Adjust time sample =	0	, Adjust time choice =	0	, Hit part sample =	1	, Hit part choice =	1
12	,Trial	No.	=	,13,	Timenow	=	,92515"	, Sample pic =	8	, Choice pic =	8	, Location =	9	, Body part =	Leg	, First touch sample = c	, Sample touch detail =	Left	, Sample hit time =	2	, Choice = C,	Answer =	Leg	, Answer detail =	Right	, RT1 =	1180	, RT2 =	624	, Touch sample X =	170	, Touch sample Y =	399	, Touch choice X =	260	, Touch choice Y =	422	, Adjust time sample =	0	, Adjust time choice =	0	, Hit part sample =	1	, Hit part choice =	1
12	,Trial	No.	=	,14,	Timenow	=	,92520"	, Sample pic =	1	, Choice pic =	1	, Location =	3	, Body part =	Leg	, First touch sample = c	, Sample touch detail =	Left	, Sample hit time =	1	, Choice = C,	Answer =	Leg	, Answer detail =	Left	, RT1 =	655	, RT2 =	811	, Touch sample X =	99	, Touch sample Y =	308	, Touch choice X =	113	, Touch choice Y =	366	, Adjust time sample =	0	, Adjust time choice =	0	, Hit part sample =	1	, Hit part choice =	1
12	,Trial	No.	=	,15,	Timenow	=	,92525"	, Sample pic =	16	, Choice pic =	16	, Location =	11	, Body part =	Torso	, First touch sample = c	, Sample touch detail =	-	, Sample hit time =	1	, Choice = C,	Answer =	Torso	, Answer detail =	-	, RT1 =	495	, RT2 =	599	, Touch sample X =	312	, Touch sample Y =	294	, Touch choice X =	332	, Touch choice Y =	327	, Adjust time sample =	0	, Adjust time choice =	0	, Hit part sample =	1	, Hit part choice =	1
12	,Trial	No.	=	,16,	Timenow	=	,92529"	, Sample pic =	II	, Choice pic =	JJ	, Location =	5	, Body part =	Torso	, First touch sample = c	, Sample touch detail =	-	, Sample hit time =	1	, Choice = C,	Answer =	Torso	, Answer detail =	-	, RT1 =	674	, RT2 =	710	, Touch sample X =	182	, Touch sample Y =	165	, Touch choice X =	239	, Touch choice Y =	283	, Adjust time sample =	0	, Adjust time choice =	0	, Hit part sample =	1	, Hit part choice =	1
12	,Trial	No.	=	,17,	Timenow	=	,92534"	, Sample pic =	15	, Choice pic =	15	, Location =	12	, Body part =	Arm	, First touch sample = c	, Sample touch detail =	Right	, Sample hit time =	2	, Choice = W,	Answer =	Leg	, Answer detail =	Right	, RT1 =	931	, RT2 =	826	, Touch sample X =	377	, Touch sample Y =	288	, Touch choice X =	183	, Touch choice Y =	356	, Adjust time sample =	0	, Adjust time choice =	0	, Hit part sample =	1	, Hit part choice =	1
12	,Trial	No.	=	,18,	Timenow	=	,92539"	, Sample pic =	8	, Choice pic =	8	, Location =	2	, Body part =	Torso	, First touch sample = w	, Sample touch detail =	-	, Sample hit time =	7	, Choice = C,	Answer =	Torso	, Answer detail =	-	, RT1 =	1680	, RT2 =	542	, Touch sample X =	258	, Touch sample Y =	251	, Touch choice X =	215	, Touch choice Y =	278	, Adjust time sample =	0	, Adjust time choice =	0	, Hit part sample =	1	, Hit part choice =	1
12	,Trial	No.	=	,19,	Timenow	=	,92545"	, Sample pic =	12	, Choice pic =	12	, Location =	15	, Body part =	Leg	, First touch sample = c	, Sample touch detail =	Left	, Sample hit time =	3	, Choice = C,	Answer =	Leg	, Answer detail =	Right	, RT1 =	1105	, RT2 =	569	, Touch sample X =	195	, Touch sample Y =	361	, Touch choice X =	250	, Touch choice Y =	372	, Adjust time sample =	0	, Adjust time choice =	0	, Hit part sample =	1	, Hit part choice =	1
12	,Trial	No.	=	,20,	Timenow	=	,92551"	, Sample pic =	16	, Choice pic =	16	, Location =	12	, Body part =	Head	, First touch sample = w	, Sample touch detail =	-	, Sample hit time =	2	, Choice = C,	Answer =	Head	, Answer detail =	-	, RT1 =	891	, RT2 =	503	, Touch sample X =	313	, Touch sample Y =	136	, Touch choice X =	299	, Touch choice Y =	156	, Adjust time sample =	0	, Adjust time choice =	0	, Hit part sample =	1	, Hit part choice =	1
12	,Trial	No.	=	,21,	Timenow	=	,92556"	, Sample pic =	II	, Choice pic =	JJ	, Location =	1	, Body part =	Leg	, First touch sample = c	, Sample touch detail =	Left	, Sample hit time =	2	, Choice = C,	Answer =	Leg	, Answer detail =	Left	, RT1 =	708	, RT2 =	788	, Touch sample X =	117	, Touch sample Y =	339	, Touch choice X =	262	, Touch choice Y =	437	, Adjust time sample =	0	, Adjust time choice =	0	, Hit part sample =	1	, Hit part choice =	1
12	,Trial	No.	=	,22,	Timenow	=	,9261"	, Sample pic =	1	, Choice pic =	1	, Location =	8	, Body part =	Torso	, First touch sample = c	, Sample touch detail =	-	, Sample hit time =	1	, Choice = C,	Answer =	Torso	, Answer detail =	-	, RT1 =	453	, RT2 =	800	, Touch sample X =	238	, Touch sample Y =	339	, Touch choice X =	258	, Touch choice Y =	264	, Adjust time sample =	0	, Adjust time choice =	0	, Hit part sample =	1	, Hit part choice =	1
12	,Trial	No.	=	,23,	Timenow	=	,9265"	, Sample pic =	8	, Choice pic =	8	, Location =	10	, Body part =	Head	, First touch sample = w	, Sample touch detail =	-	, Sample hit time =	4	, Choice = C,	Answer =	Head	, Answer detail =	-	, RT1 =	955	, RT2 =	532	, Touch sample X =	245	, Touch sample Y =	149	, Touch choice X =	242	, Touch choice Y =	156	, Adjust time sample =	0	, Adjust time choice =	0	, Hit part sample =	1	, Hit part choice =	1
12	,Trial	No.	=	,24,	Timenow	=	,92610"	, Sample pic =	2	, Choice pic =	2	, Location =	3	, Body part =	Leg	, First touch sample = w	, Sample touch detail =	Left	, Sample hit time =	2	, Choice = C,	Answer =	Leg	, Answer detail =	Left	, RT1 =	710	, RT2 =	1045	, Touch sample X =	167	, Touch sample Y =	342	, Touch choice X =	198	, Touch choice Y =	342	, Adjust time sample =	0	, Adjust time choice =	0	, Hit part sample =	1	, Hit part choice =	1
12	,Trial	No.	=	,25,	Timenow	=	,92615"	, Sample pic =	18	, Choice pic =	18	, Location =	15	, Body part =	Head	, First touch sample = c	, Sample touch detail =	-	, Sample hit time =	2	, Choice = C,	Answer =	Head	, Answer detail =	-	, RT1 =	464	, RT2 =	760	, Touch sample X =	262	, Touch sample Y =	181	, Touch choice X =	268	, Touch choice Y =	141	, Adjust time sample =	0	, Adjust time choice =	0	, Hit part sample =	1	, Hit part choice =	1
12	,Trial	No.	=	,26,	Timenow	=	,92620"	, Sample pic =	II	, Choice pic =	JJ	, Location =	2	, Body part =	Arm	, First touch sample = w	, Sample touch detail =	Left	, Sample hit time =	2	, Choice = W,	Answer =	Leg	, Answer detail =	Left	, RT1 =	594	, RT2 =	2170	, Touch sample X =	296	, Touch sample Y =	294	, Touch choice X =	226	, Touch choice Y =	394	, Adjust time sample =	0	, Adjust time choice =	0	, Hit part sample =	1	, Hit part choice =	1
12	,Trial	No.	=	,27,	Timenow	=	,92627"	, Sample pic =	4	, Choice pic =	4	, Location =	7	, Body part =	Leg	, First touch sample = c	, Sample touch detail =	Right	, Sample hit time =	2	, Choice = C,	Answer =	Leg	, Answer detail =	Left	, RT1 =	724	, RT2 =	987	, Touch sample X =	393	, Touch sample Y =	271	, Touch choice X =	361	, Touch choice Y =	291	, Adjust time sample =	0	, Adjust time choice =	0	, Hit part sample =	1	, Hit part choice =	1
12	,Trial	No.	=	,28,	Timenow	=	,92632"	, Sample pic =	8	, Choice pic =	8	, Location =	10	, Body part =	Arm	, First touch sample = w	, Sample touch detail =	Right	, Sample hit time =	3	, Choice = C,	Answer =	Arm	, Answer detail =	Right	, RT1 =	778	, RT2 =	946	, Touch sample X =	319	, Touch sample Y =	113	, Touch choice X =	329	, Touch choice Y =	81	, Adjust time sample =	0	, Adjust time choice =	0	, Hit part sample =	1	, Hit part choice =	1
12	,Trial	No.	=	,29,	Timenow	=	,92638"	, Sample pic =	15	, Choice pic =	15	, Location =	7	, Body part =	Head	, First touch sample = c	, Sample touch detail =	-	, Sample hit time =	2	, Choice = W,	Answer =	Arm	, Answer detail =	Left	, RT1 =	860	, RT2 =	3461	, Touch sample X =	406	, Touch sample Y =	150	, Touch choice X =	311	, Touch choice Y =	198	, Adjust time sample =	1	, Adjust time choice =	0	, Hit part sample =	1	, Hit part choice =	1
12	,Trial	No.	=	,30,	Timenow	=	,92646"	, Sample pic =	16	, Choice pic =	16	, Location =	10	, Body part =	Leg	, First touch sample = w	, Sample touch detail =	Right	, Sample hit time =	6	, Choice = C,	Answer =	Leg	, Answer detail =	Right	, RT1 =	1390	, RT2 =	596	, Touch sample X =	344	, Touch sample Y =	387	, Touch choice X =	352	, Touch choice Y =	363	, Adjust time sample =	0	, Adjust time choice =	0	, Hit part sample =	1	, Hit part choice =	1
12	,Trial	No.	=	,31,	Timenow	=	,92652"	, Sample pic =	3	, Choice pic =	3	, Location =	4	, Body part =	Head	, First touch sample = c	, Sample touch detail =	-	, Sample hit time =	3	, Choice = C,	Answer =	Head	, Answer detail =	-	, RT1 =	531	, RT2 =	562	, Touch sample X =	345	, Touch sample Y =	152	, Touch choice X =	323	, Touch choice Y =	155	, Adjust time sample =	0	, Adjust time choice =	0	, Hit part sample =	1	, Hit part choice =	1
12	,Trial	No.	=	,32,	Timenow	=	,92656"	, Sample pic =	4	, Choice pic =	4	, Location =	16	, Body part =	Torso	, First touch sample = c	, Sample touch detail =	-	, Sample hit time =	2	, Choice = C,	Answer =	Torso	, Answer detail =	-	, RT1 =	742	, RT2 =	496	, Touch sample X =	219	, Touch sample Y =	146	, Touch choice X =	215	, Touch choice Y =	149	, Adjust time sample =	0	, Adjust time choice =	0	, Hit part sample =	1	, Hit part choice =	1
12	,Trial	No.	=	,33,	Timenow	=	,9270"	, Sample pic =	OO	, Choice pic =	OO	, Location =	8	, Body part =	Head	, First touch sample = c	, Sample touch detail =	-	, Sample hit time =	2	, Choice = C,	Answer =	Head	, Answer detail =	-	, RT1 =	743	, RT2 =	581	, Touch sample X =	102	, Touch sample Y =	118	, Touch choice X =	138	, Touch choice Y =	149	, Adjust time sample =	1	, Adjust time choice =	0	, Hit part sample =	1	, Hit part choice =	1
12	,Trial	No.	=	,34,	Timenow	=	,9276"	, Sample pic =	18	, Choice pic =	18	, Location =	4	, Body part =	Arm	, First touch sample = c	, Sample touch detail =	Right	, Sample hit time =	2	, Choice = C,	Answer =	Arm	, Answer detail =	Right	, RT1 =	676	, RT2 =	1040	, Touch sample X =	358	, Touch sample Y =	199	, Touch choice X =	386	, Touch choice Y =	236	, Adjust time sample =	0	, Adjust time choice =	0	, Hit part sample =	1	, Hit part choice =	1
12	,Trial	No.	=	,35,	Timenow	=	,92711"	, Sample pic =	1	, Choice pic =	1	, Location =	8	, Body part =	Arm	, First touch sample = w	, Sample touch detail =	Right	, Sample hit time =	3	, Choice = C,	Answer =	Arm	, Answer detail =	Right	, RT1 =	778	, RT2 =	1334	, Touch sample X =	356	, Touch sample Y =	277	, Touch choice X =	362	, Touch choice Y =	297	, Adjust time sample =	0	, Adjust time choice =	0	, Hit part sample =	1	, Hit part choice =	1
12	,Trial	No.	=	,36,	Timenow	=	,92716"	, Sample pic =	3	, Choice pic =	3	, Location =	1	, Body part =	Leg	, First touch sample = c	, Sample touch detail =	Left	, Sample hit time =	2	, Choice = C,	Answer =	Leg	, Answer detail =	Left	, RT1 =	766	, RT2 =	1077	, Touch sample X =	84	, Touch sample Y =	326	, Touch choice X =	115	, Touch choice Y =	347	, Adjust time sample =	0	, Adjust time choice =	0	, Hit part sample =	1	, Hit part choice =	1
12	,Trial	No.	=	,37,	Timenow	=	,92721"	, Sample pic =	15	, Choice pic =	15	, Location =	13	, Body part =	Torso	, First touch sample = c	, Sample touch detail =	-	, Sample hit time =	2	, Choice = C,	Answer =	Torso	, Answer detail =	-	, RT1 =	714	, RT2 =	1001	, Touch sample X =	227	, Touch sample Y =	163	, Touch choice X =	207	, Touch choice Y =	154	, Adjust time sample =	0	, Adjust time choice =	0	, Hit part sample =	1	, Hit part choice =	1
12	,Trial	No.	=	,38,	Timenow	=	,92726"	, Sample pic =	OO	, Choice pic =	OO	, Location =	5	, Body part =	Arm	, First touch sample = c	, Sample touch detail =	Left	, Sample hit time =	1	, Choice = C,	Answer =	Arm	, Answer detail =	Left	, RT1 =	673	, RT2 =	649	, Touch sample X =	109	, Touch sample Y =	244	, Touch choice X =	114	, Touch choice Y =	315	, Adjust time sample =	0	, Adjust time choice =	0	, Hit part sample =	1	, Hit part choice =	1
12	,Trial	No.	=	,39,	Timenow	=	,92731"	, Sample pic =	1	, Choice pic =	1	, Location =	9	, Body part =	Head	, First touch sample = w	, Sample touch detail =	-	, Sample hit time =	6	, Choice = C,	Answer =	Head	, Answer detail =	-	, RT1 =	1832	, RT2 =	588	, Touch sample X =	262	, Touch sample Y =	169	, Touch choice X =	263	, Touch choice Y =	219	, Adjust time sample =	0	, Adjust time choice =	0	, Hit part sample =	1	, Hit part choice =	1
12	,Trial	No.	=	,40,	Timenow	=	,92736"	, Sample pic =	2	, Choice pic =	2	, Location =	14	, Body part =	Arm	, First touch sample = w	, Sample touch detail =	Right	, Sample hit time =	5	, Choice = C,	Answer =	Arm	, Answer detail =	Right	, RT1 =	1960	, RT2 =	548	, Touch sample X =	345	, Touch sample Y =	165	, Touch choice X =	340	, Touch choice Y =	170	, Adjust time sample =	0	, Adjust time choice =	0	, Hit part sample =	1	, Hit part choice =	1
12	,Trial	No.	=	,41,	Timenow	=	,92742"	, Sample pic =	18	, Choice pic =	18	, Location =	11	, Body part =	Torso	, First touch sample = c	, Sample touch detail =	-	, Sample hit time =	1	, Choice = W,	Answer =	Leg	, Answer detail =	Left	, RT1 =	535	, RT2 =	545	, Touch sample X =	223	, Touch sample Y =	241	, Touch choice X =	155	, Touch choice Y =	290	, Adjust time sample =	0	, Adjust time choice =	0	, Hit part sample =	1	, Hit part choice =	1
12	,Trial	No.	=	,42,	Timenow	=	,92747"	, Sample pic =	OO	, Choice pic =	OO	, Location =	6	, Body part =	Leg	, First touch sample = c	, Sample touch detail =	Left	, Sample hit time =	1	, Choice = C,	Answer =	Leg	, Answer detail =	Right	, RT1 =	462	, RT2 =	717	, Touch sample X =	334	, Touch sample Y =	318	, Touch choice X =	381	, Touch choice Y =	383	, Adjust time sample =	0	, Adjust time choice =	0	, Hit part sample =	1	, Hit part choice =	1
12	,Trial	No.	=	,43,	Timenow	=	,92751"	, Sample pic =	2	, Choice pic =	2	, Location =	16	, Body part =	Head	, First touch sample = c	, Sample touch detail =	-	, Sample hit time =	1	, Choice = C,	Answer =	Head	, Answer detail =	-	, RT1 =	827	, RT2 =	501	, Touch sample X =	247	, Touch sample Y =	99	, Touch choice X =	228	, Touch choice Y =	107	, Adjust time sample =	0	, Adjust time choice =	0	, Hit part sample =	1	, Hit part choice =	1
12	,Trial	No.	=	,44,	Timenow	=	,92756"	, Sample pic =	12	, Choice pic =	12	, Location =	15	, Body part =	Torso	, First touch sample = c	, Sample touch detail =	-	, Sample hit time =	2	, Choice = C,	Answer =	Torso	, Answer detail =	-	, RT1 =	438	, RT2 =	697	, Touch sample X =	260	, Touch sample Y =	251	, Touch choice X =	236	, Touch choice Y =	160	, Adjust time sample =	0	, Adjust time choice =	0	, Hit part sample =	1	, Hit part choice =	1
13	,Trial	No.	=	,1,	Timenow	=	,9658"	, Sample pic =	12	, Choice pic =	12	, Location =	1	, Body part =	Arm	, First touch sample = w	, Sample touch detail =	Right	, Sample hit time =	7	, Choice = C,	Answer =	Arm	, Answer detail =	Right	, RT1 =	2170	, RT2 =	691	, Touch sample X =	315	, Touch sample Y =	89	, Touch choice X =	332	, Touch choice Y =	103	, Adjust time sample =	0	, Adjust time choice =	0	, Hit part sample =	1	, Hit part choice =	1
13	,Trial	No.	=	,2,	Timenow	=	,975"	, Sample pic =	16	, Choice pic =	16	, Location =	4	, Body part =	Arm	, First touch sample = c	, Sample touch detail =	Right	, Sample hit time =	3	, Choice = C,	Answer =	Arm	, Answer detail =	Right	, RT1 =	517	, RT2 =	1070	, Touch sample X =	376	, Touch sample Y =	149	, Touch choice X =	416	, Touch choice Y =	219	, Adjust time sample =	0	, Adjust time choice =	0	, Hit part sample =	1	, Hit part choice =	1
13	,Trial	No.	=	,3,	Timenow	=	,9710"	, Sample pic =	15	, Choice pic =	15	, Location =	15	, Body part =	Arm	, First touch sample = c	, Sample touch detail =	Left	, Sample hit time =	2	, Choice = W,	Answer =	Leg	, Answer detail =	Right	, RT1 =	350	, RT2 =	673	, Touch sample X =	336	, Touch sample Y =	211	, Touch choice X =	192	, Touch choice Y =	308	, Adjust time sample =	0	, Adjust time choice =	0	, Hit part sample =	1	, Hit part choice =	1
13	,Trial	No.	=	,4,	Timenow	=	,9715"	, Sample pic =	18	, Choice pic =	18	, Location =	10	, Body part =	Leg	, First touch sample = w	, Sample touch detail =	Left	, Sample hit time =	2	, Choice = C,	Answer =	Leg	, Answer detail =	Left	, RT1 =	610	, RT2 =	921	, Touch sample X =	187	, Touch sample Y =	335	, Touch choice X =	154	, Touch choice Y =	312	, Adjust time sample =	0	, Adjust time choice =	0	, Hit part sample =	1	, Hit part choice =	1
13	,Trial	No.	=	,5,	Timenow	=	,9720"	, Sample pic =	BB	, Choice pic =	AA	, Location =	11	, Body part =	Leg	, First touch sample = w	, Sample touch detail =	Right	, Sample hit time =	3	, Choice = W,	Answer =	Head	, Answer detail =	-	, RT1 =	848	, RT2 =	2061	, Touch sample X =	370	, Touch sample Y =	343	, Touch choice X =	292	, Touch choice Y =	183	, Adjust time sample =	0	, Adjust time choice =	0	, Hit part sample =	1	, Hit part choice =	1
13	,Trial	No.	=	,6,	Timenow	=	,9726"	, Sample pic =	8	, Choice pic =	8	, Location =	4	, Body part =	Arm	, First touch sample = w	, Sample touch detail =	Right	, Sample hit time =	6	, Choice = C,	Answer =	Arm	, Answer detail =	Right	, RT1 =	1508	, RT2 =	570	, Touch sample X =	366	, Touch sample Y =	112	, Touch choice X =	335	, Touch choice Y =	113	, Adjust time sample =	0	, Adjust time choice =	0	, Hit part sample =	1	, Hit part choice =	1
13	,Trial	No.	=	,7,	Timenow	=	,9731"	, Sample pic =	15	, Choice pic =	15	, Location =	9	, Body part =	Head	, First touch sample = w	, Sample touch detail =	-	, Sample hit time =	3	, Choice = C,	Answer =	Head	, Answer detail =	-	, RT1 =	1352	, RT2 =	1061	, Touch sample X =	393	, Touch sample Y =	112	, Touch choice X =	382	, Touch choice Y =	143	, Adjust time sample =	0	, Adjust time choice =	0	, Hit part sample =	1	, Hit part choice =	1
13	,Trial	No.	=	,8,	Timenow	=	,9737"	, Sample pic =	16	, Choice pic =	16	, Location =	10	, Body part =	Torso	, First touch sample = c	, Sample touch detail =	-	, Sample hit time =	2	, Choice = C,	Answer =	Torso	, Answer detail =	-	, RT1 =	516	, RT2 =	661	, Touch sample X =	319	, Touch sample Y =	247	, Touch choice X =	293	, Touch choice Y =	286	, Adjust time sample =	0	, Adjust time choice =	0	, Hit part sample =	1	, Hit part choice =	1
13	,Trial	No.	=	,9,	Timenow	=	,9741"	, Sample pic =	15	, Choice pic =	15	, Location =	12	, Body part =	Torso	, First touch sample = w	, Sample touch detail =	-	, Sample hit time =	3	, Choice = C,	Answer =	Torso	, Answer detail =	-	, RT1 =	1101	, RT2 =	503	, Touch sample X =	244	, Touch sample Y =	140	, Touch choice X =	287	, Touch choice Y =	149	, Adjust time sample =	0	, Adjust time choice =	0	, Hit part sample =	1	, Hit part choice =	1
13	,Trial	No.	=	,10,	Timenow	=	,9747"	, Sample pic =	BB	, Choice pic =	AA	, Location =	1	, Body part =	Head	, First touch sample = c	, Sample touch detail =	-	, Sample hit time =	2	, Choice = C,	Answer =	Head	, Answer detail =	-	, RT1 =	745	, RT2 =	548	, Touch sample X =	293	, Touch sample Y =	132	, Touch choice X =	306	, Touch choice Y =	178	, Adjust time sample =	0	, Adjust time choice =	0	, Hit part sample =	1	, Hit part choice =	1
13	,Trial	No.	=	,11,	Timenow	=	,9752"	, Sample pic =	12	, Choice pic =	12	, Location =	7	, Body part =	Head	, First touch sample = c	, Sample touch detail =	-	, Sample hit time =	1	, Choice = C,	Answer =	Head	, Answer detail =	-	, RT1 =	729	, RT2 =	570	, Touch sample X =	275	, Touch sample Y =	65	, Touch choice X =	232	, Touch choice Y =	93	, Adjust time sample =	1	, Adjust time choice =	0	, Hit part sample =	1	, Hit part choice =	1
13	,Trial	No.	=	,12,	Timenow	=	,9756"	, Sample pic =	4	, Choice pic =	4	, Location =	6	, Body part =	Arm	, First touch sample = c	, Sample touch detail =	Right	, Sample hit time =	3	, Choice = C,	Answer =	Arm	, Answer detail =	Right	, RT1 =	735	, RT2 =	852	, Touch sample X =	169	, Touch sample Y =	301	, Touch choice X =	177	, Touch choice Y =	283	, Adjust time sample =	0	, Adjust time choice =	0	, Hit part sample =	1	, Hit part choice =	1
13	,Trial	No.	=	,13,	Timenow	=	,981"	, Sample pic =	3	, Choice pic =	3	, Location =	16	, Body part =	Torso	, First touch sample = c	, Sample touch detail =	-	, Sample hit time =	2	, Choice = C,	Answer =	Torso	, Answer detail =	-	, RT1 =	767	, RT2 =	546	, Touch sample X =	217	, Touch sample Y =	140	, Touch choice X =	220	, Touch choice Y =	136	, Adjust time sample =	0	, Adjust time choice =	0	, Hit part sample =	1	, Hit part choice =	1
13	,Trial	No.	=	,14,	Timenow	=	,986"	, Sample pic =	8	, Choice pic =	8	, Location =	3	, Body part =	Torso	, First touch sample = c	, Sample touch detail =	-	, Sample hit time =	2	, Choice = C,	Answer =	Torso	, Answer detail =	-	, RT1 =	1043	, RT2 =	554	, Touch sample X =	235	, Touch sample Y =	240	, Touch choice X =	287	, Touch choice Y =	222	, Adjust time sample =	0	, Adjust time choice =	0	, Hit part sample =	1	, Hit part choice =	1
13	,Trial	No.	=	,15,	Timenow	=	,9811"	, Sample pic =	18	, Choice pic =	18	, Location =	15	, Body part =	Arm	, First touch sample = c	, Sample touch detail =	Right	, Sample hit time =	3	, Choice = C,	Answer =	Arm	, Answer detail =	Right	, RT1 =	808	, RT2 =	619	, Touch sample X =	338	, Touch sample Y =	197	, Touch choice X =	392	, Touch choice Y =	264	, Adjust time sample =	0	, Adjust time choice =	0	, Hit part sample =	1	, Hit part choice =	1
13	,Trial	No.	=	,16,	Timenow	=	,9816"	, Sample pic =	OO	, Choice pic =	OO	, Location =	6	, Body part =	Leg	, First touch sample = c	, Sample touch detail =	Left	, Sample hit time =	3	, Choice = C,	Answer =	Leg	, Answer detail =	Left	, RT1 =	813	, RT2 =	722	, Touch sample X =	337	, Touch sample Y =	291	, Touch choice X =	322	, Touch choice Y =	314	, Adjust time sample =	0	, Adjust time choice =	0	, Hit part sample =	1	, Hit part choice =	1
13	,Trial	No.	=	,17,	Timenow	=	,9821"	, Sample pic =	2	, Choice pic =	2	, Location =	13	, Body part =	Head	, First touch sample = w	, Sample touch detail =	-	, Sample hit time =	3	, Choice = C,	Answer =	Head	, Answer detail =	-	, RT1 =	1390	, RT2 =	1120	, Touch sample X =	259	, Touch sample Y =	90	, Touch choice X =	234	, Touch choice Y =	95	, Adjust time sample =	0	, Adjust time choice =	0	, Hit part sample =	1	, Hit part choice =	1
13	,Trial	No.	=	,18,	Timenow	=	,9826"	, Sample pic =	2	, Choice pic =	2	, Location =	10	, Body part =	Leg	, First touch sample = w	, Sample touch detail =	Right	, Sample hit time =	4	, Choice = C,	Answer =	Leg	, Answer detail =	Right	, RT1 =	1141	, RT2 =	657	, Touch sample X =	288	, Touch sample Y =	327	, Touch choice X =	288	, Touch choice Y =	332	, Adjust time sample =	1	, Adjust time choice =	0	, Hit part sample =	1	, Hit part choice =	1
13	,Trial	No.	=	,19,	Timenow	=	,9831"	, Sample pic =	4	, Choice pic =	4	, Location =	3	, Body part =	Leg	, First touch sample = c	, Sample touch detail =	Right	, Sample hit time =	2	, Choice = C,	Answer =	Leg	, Answer detail =	Right	, RT1 =	788	, RT2 =	507	, Touch sample X =	391	, Touch sample Y =	246	, Touch choice X =	398	, Touch choice Y =	264	, Adjust time sample =	0	, Adjust time choice =	0	, Hit part sample =	1	, Hit part choice =	1
13	,Trial	No.	=	,20,	Timenow	=	,9836"	, Sample pic =	1	, Choice pic =	1	, Location =	4	, Body part =	Leg	, First touch sample = w	, Sample touch detail =	Left	, Sample hit time =	7	, Choice = C,	Answer =	Leg	, Answer detail =	Left	, RT1 =	1104	, RT2 =	607	, Touch sample X =	146	, Touch sample Y =	329	, Touch choice X =	93	, Touch choice Y =	339	, Adjust time sample =	0	, Adjust time choice =	0	, Hit part sample =	1	, Hit part choice =	1
13	,Trial	No.	=	,21,	Timenow	=	,9841"	, Sample pic =	OO	, Choice pic =	OO	, Location =	13	, Body part =	Head	, First touch sample = c	, Sample touch detail =	-	, Sample hit time =	1	, Choice = C,	Answer =	Head	, Answer detail =	-	, RT1 =	717	, RT2 =	657	, Touch sample X =	130	, Touch sample Y =	96	, Touch choice X =	116	, Touch choice Y =	133	, Adjust time sample =	0	, Adjust time choice =	0	, Hit part sample =	1	, Hit part choice =	1
13	,Trial	No.	=	,22,	Timenow	=	,9845"	, Sample pic =	4	, Choice pic =	4	, Location =	9	, Body part =	Torso	, First touch sample = c	, Sample touch detail =	-	, Sample hit time =	1	, Choice = C,	Answer =	Torso	, Answer detail =	-	, RT1 =	674	, RT2 =	1023	, Touch sample X =	248	, Touch sample Y =	135	, Touch choice X =	250	, Touch choice Y =	154	, Adjust time sample =	0	, Adjust time choice =	0	, Hit part sample =	1	, Hit part choice =	1
13	,Trial	No.	=	,23,	Timenow	=	,9850"	, Sample pic =	2	, Choice pic =	2	, Location =	2	, Body part =	Arm	, First touch sample = w	, Sample touch detail =	Right	, Sample hit time =	4	, Choice = C,	Answer =	Arm	, Answer detail =	Right	, RT1 =	1934	, RT2 =	531	, Touch sample X =	356	, Touch sample Y =	184	, Touch choice X =	327	, Touch choice Y =	151	, Adjust time sample =	0	, Adjust time choice =	0	, Hit part sample =	1	, Hit part choice =	1
13	,Trial	No.	=	,24,	Timenow	=	,991"	, Sample pic =	1	, Choice pic =	1	, Location =	14	, Body part =	Head	, First touch sample = c	, Sample touch detail =	-	, Sample hit time =	3	, Choice = C,	Answer =	Head	, Answer detail =	-	, RT1 =	781	, RT2 =	637	, Touch sample X =	267	, Touch sample Y =	209	, Touch choice X =	264	, Touch choice Y =	224	, Adjust time sample =	0	, Adjust time choice =	0	, Hit part sample =	1	, Hit part choice =	1
13	,Trial	No.	=	,25,	Timenow	=	,996"	, Sample pic =	3	, Choice pic =	3	, Location =	15	, Body part =	Leg	, First touch sample = c	, Sample touch detail =	Left	, Sample hit time =	3	, Choice = C,	Answer =	Leg	, Answer detail =	Left	, RT1 =	808	, RT2 =	593	, Touch sample X =	134	, Touch sample Y =	287	, Touch choice X =	128	, Touch choice Y =	318	, Adjust time sample =	0	, Adjust time choice =	0	, Hit part sample =	1	, Hit part choice =	1
13	,Trial	No.	=	,26,	Timenow	=	,9911"	, Sample pic =	OO	, Choice pic =	OO	, Location =	9	, Body part =	Arm	, First touch sample = w	, Sample touch detail =	Left	, Sample hit time =	4	, Choice = C,	Answer =	Arm	, Answer detail =	Right	, RT1 =	1263	, RT2 =	975	, Touch sample X =	139	, Touch sample Y =	260	, Touch choice X =	212	, Touch choice Y =	299	, Adjust time sample =	0	, Adjust time choice =	0	, Hit part sample =	1	, Hit part choice =	1
13	,Trial	No.	=	,27,	Timenow	=	,9917"	, Sample pic =	18	, Choice pic =	18	, Location =	5	, Body part =	Head	, First touch sample = c	, Sample touch detail =	-	, Sample hit time =	1	, Choice = C,	Answer =	Head	, Answer detail =	-	, RT1 =	830	, RT2 =	575	, Touch sample X =	256	, Touch sample Y =	138	, Touch choice X =	242	, Touch choice Y =	138	, Adjust time sample =	0	, Adjust time choice =	0	, Hit part sample =	1	, Hit part choice =	1
13	,Trial	No.	=	,28,	Timenow	=	,9921"	, Sample pic =	16	, Choice pic =	16	, Location =	6	, Body part =	Leg	, First touch sample = w	, Sample touch detail =	Left	, Sample hit time =	15	, Choice = C,	Answer =	Leg	, Answer detail =	Left	, RT1 =	3601	, RT2 =	692	, Touch sample X =	228	, Touch sample Y =	385	, Touch choice X =	233	, Touch choice Y =	363	, Adjust time sample =	0	, Adjust time choice =	0	, Hit part sample =	1	, Hit part choice =	1
13	,Trial	No.	=	,29,	Timenow	=	,9929"	, Sample pic =	OO	, Choice pic =	OO	, Location =	5	, Body part =	Torso	, First touch sample = w	, Sample touch detail =	-	, Sample hit time =	3	, Choice = C,	Answer =	Torso	, Answer detail =	-	, RT1 =	980	, RT2 =	969	, Touch sample X =	320	, Touch sample Y =	208	, Touch choice X =	300	, Touch choice Y =	174	, Adjust time sample =	0	, Adjust time choice =	0	, Hit part sample =	1	, Hit part choice =	1
13	,Trial	No.	=	,30,	Timenow	=	,9935"	, Sample pic =	15	, Choice pic =	15	, Location =	8	, Body part =	Leg	, First touch sample = w	, Sample touch detail =	Right	, Sample hit time =	6	, Choice = C,	Answer =	Leg	, Answer detail =	Right	, RT1 =	1760	, RT2 =	643	, Touch sample X =	153	, Touch sample Y =	303	, Touch choice X =	185	, Touch choice Y =	308	, Adjust time sample =	0	, Adjust time choice =	0	, Hit part sample =	1	, Hit part choice =	1
13	,Trial	No.	=	,31,	Timenow	=	,9940"	, Sample pic =	16	, Choice pic =	16	, Location =	13	, Body part =	Head	, First touch sample = c	, Sample touch detail =	-	, Sample hit time =	2	, Choice = W,	Answer =	Torso	, Answer detail =	-	, RT1 =	776	, RT2 =	716	, Touch sample X =	338	, Touch sample Y =	131	, Touch choice X =	280	, Touch choice Y =	221	, Adjust time sample =	0	, Adjust time choice =	0	, Hit part sample =	1	, Hit part choice =	1
13	,Trial	No.	=	,32,	Timenow	=	,9946"	, Sample pic =	1	, Choice pic =	1	, Location =	2	, Body part =	Torso	, First touch sample = w	, Sample touch detail =	-	, Sample hit time =	3	, Choice = C,	Answer =	Torso	, Answer detail =	-	, RT1 =	995	, RT2 =	732	, Touch sample X =	236	, Touch sample Y =	273	, Touch choice X =	224	, Touch choice Y =	273	, Adjust time sample =	0	, Adjust time choice =	0	, Hit part sample =	1	, Hit part choice =	1
13	,Trial	No.	=	,33,	Timenow	=	,9951"	, Sample pic =	12	, Choice pic =	12	, Location =	14	, Body part =	Torso	, First touch sample = c	, Sample touch detail =	-	, Sample hit time =	4	, Choice = W,	Answer =	Leg	, Answer detail =	Right	, RT1 =	798	, RT2 =	588	, Touch sample X =	242	, Touch sample Y =	236	, Touch choice X =	270	, Touch choice Y =	352	, Adjust time sample =	0	, Adjust time choice =	0	, Hit part sample =	1	, Hit part choice =	1
13	,Trial	No.	=	,34,	Timenow	=	,9956"	, Sample pic =	BB	, Choice pic =	AA	, Location =	12	, Body part =	Torso	, First touch sample = c	, Sample touch detail =	-	, Sample hit time =	1	, Choice = C,	Answer =	Torso	, Answer detail =	-	, RT1 =	530	, RT2 =	580	, Touch sample X =	274	, Touch sample Y =	259	, Touch choice X =	254	, Touch choice Y =	349	, Adjust time sample =	0	, Adjust time choice =	0	, Hit part sample =	1	, Hit part choice =	1
13	,Trial	No.	=	,35,	Timenow	=	,9100"	, Sample pic =	2	, Choice pic =	2	, Location =	7	, Body part =	Torso	, First touch sample = c	, Sample touch detail =	-	, Sample hit time =	1	, Choice = C,	Answer =	Torso	, Answer detail =	-	, RT1 =	509	, RT2 =	624	, Touch sample X =	206	, Touch sample Y =	208	, Touch choice X =	205	, Touch choice Y =	214	, Adjust time sample =	2	, Adjust time choice =	0	, Hit part sample =	1	, Hit part choice =	1
13	,Trial	No.	=	,36,	Timenow	=	,9105"	, Sample pic =	3	, Choice pic =	3	, Location =	8	, Body part =	Head	, First touch sample = w	, Sample touch detail =	-	, Sample hit time =	4	, Choice = C,	Answer =	Head	, Answer detail =	-	, RT1 =	1197	, RT2 =	746	, Touch sample X =	359	, Touch sample Y =	136	, Touch choice X =	346	, Touch choice Y =	145	, Adjust time sample =	0	, Adjust time choice =	0	, Hit part sample =	1	, Hit part choice =	1
13	,Trial	No.	=	,37,	Timenow	=	,91010"	, Sample pic =	8	, Choice pic =	8	, Location =	11	, Body part =	Leg	, First touch sample = w	, Sample touch detail =	Right	, Sample hit time =	3	, Choice = C,	Answer =	Leg	, Answer detail =	Left	, RT1 =	933	, RT2 =	889	, Touch sample X =	259	, Touch sample Y =	378	, Touch choice X =	198	, Touch choice Y =	457	, Adjust time sample =	0	, Adjust time choice =	0	, Hit part sample =	1	, Hit part choice =	1
13	,Trial	No.	=	,38,	Timenow	=	,91015"	, Sample pic =	18	, Choice pic =	18	, Location =	16	, Body part =	Torso	, First touch sample = w	, Sample touch detail =	-	, Sample hit time =	2	, Choice = C,	Answer =	Torso	, Answer detail =	-	, RT1 =	735	, RT2 =	539	, Touch sample X =	251	, Touch sample Y =	212	, Touch choice X =	199	, Touch choice Y =	243	, Adjust time sample =	0	, Adjust time choice =	0	, Hit part sample =	1	, Hit part choice =	1
13	,Trial	No.	=	,39,	Timenow	=	,91020"	, Sample pic =	BB	, Choice pic =	AA	, Location =	2	, Body part =	Arm	, First touch sample = c	, Sample touch detail =	Right	, Sample hit time =	2	, Choice = C,	Answer =	Arm	, Answer detail =	Right	, RT1 =	868	, RT2 =	518	, Touch sample X =	406	, Touch sample Y =	235	, Touch choice X =	401	, Touch choice Y =	199	, Adjust time sample =	0	, Adjust time choice =	0	, Hit part sample =	1	, Hit part choice =	1
13	,Trial	No.	=	,40,	Timenow	=	,91025"	, Sample pic =	3	, Choice pic =	3	, Location =	11	, Body part =	Arm	, First touch sample = c	, Sample touch detail =	Right	, Sample hit time =	1	, Choice = W,	Answer =	Leg	, Answer detail =	Right	, RT1 =	469	, RT2 =	536	, Touch sample X =	346	, Touch sample Y =	272	, Touch choice X =	214	, Touch choice Y =	320	, Adjust time sample =	0	, Adjust time choice =	0	, Hit part sample =	1	, Hit part choice =	1
13	,Trial	No.	=	,41,	Timenow	=	,91030"	, Sample pic =	1	, Choice pic =	1	, Location =	3	, Body part =	Arm	, First touch sample = w	, Sample touch detail =	Right	, Sample hit time =	2	, Choice = C,	Answer =	Arm	, Answer detail =	Right	, RT1 =	953	, RT2 =	573	, Touch sample X =	429	, Touch sample Y =	392	, Touch choice X =	375	, Touch choice Y =	305	, Adjust time sample =	0	, Adjust time choice =	0	, Hit part sample =	1	, Hit part choice =	1
13	,Trial	No.	=	,42,	Timenow	=	,91034"	, Sample pic =	4	, Choice pic =	4	, Location =	7	, Body part =	Head	, First touch sample = c	, Sample touch detail =	-	, Sample hit time =	1	, Choice = C,	Answer =	Head	, Answer detail =	-	, RT1 =	737	, RT2 =	693	, Touch sample X =	110	, Touch sample Y =	144	, Touch choice X =	70	, Touch choice Y =	197	, Adjust time sample =	1	, Adjust time choice =	0	, Hit part sample =	1	, Hit part choice =	1
13	,Trial	No.	=	,43,	Timenow	=	,91039"	, Sample pic =	8	, Choice pic =	8	, Location =	8	, Body part =	Head	, First touch sample = w	, Sample touch detail =	-	, Sample hit time =	2	, Choice = C,	Answer =	Head	, Answer detail =	-	, RT1 =	689	, RT2 =	595	, Touch sample X =	229	, Touch sample Y =	158	, Touch choice X =	277	, Touch choice Y =	126	, Adjust time sample =	0	, Adjust time choice =	0	, Hit part sample =	1	, Hit part choice =	1
13	,Trial	No.	=	,44,	Timenow	=	,91044"	, Sample pic =	12	, Choice pic =	12	, Location =	14	, Body part =	Leg	, First touch sample = c	, Sample touch detail =	Right	, Sample hit time =	3	, Choice = C,	Answer =	Leg	, Answer detail =	Right	, RT1 =	809	, RT2 =	628	, Touch sample X =	262	, Touch sample Y =	331	, Touch choice X =	282	, Touch choice Y =	395	, Adjust time sample =	0	, Adjust time choice =	0	, Hit part sample =	1	, Hit part choice =	1
14	,Trial	No.	=	,1,	Timenow	=	,91136"	, Sample pic =	4	, Choice pic =	4	, Location =	11	, Body part =	Torso	, First touch sample = c	, Sample touch detail =	-	, Sample hit time =	2	, Choice = C,	Answer =	Torso	, Answer detail =	-	, RT1 =	774	, RT2 =	593	, Touch sample X =	270	, Touch sample Y =	179	, Touch choice X =	237	, Touch choice Y =	163	, Adjust time sample =	0	, Adjust time choice =	0	, Hit part sample =	1	, Hit part choice =	1
14	,Trial	No.	=	,2,	Timenow	=	,91141"	, Sample pic =	15	, Choice pic =	15	, Location =	15	, Body part =	Torso	, First touch sample = c	, Sample touch detail =	-	, Sample hit time =	4	, Choice = C,	Answer =	Torso	, Answer detail =	-	, RT1 =	751	, RT2 =	604	, Touch sample X =	262	, Touch sample Y =	130	, Touch choice X =	249	, Touch choice Y =	136	, Adjust time sample =	0	, Adjust time choice =	0	, Hit part sample =	1	, Hit part choice =	1
14	,Trial	No.	=	,3,	Timenow	=	,91145"	, Sample pic =	8	, Choice pic =	8	, Location =	8	, Body part =	Arm	, First touch sample = w	, Sample touch detail =	Right	, Sample hit time =	4	, Choice = C,	Answer =	Arm	, Answer detail =	Right	, RT1 =	762	, RT2 =	820	, Touch sample X =	336	, Touch sample Y =	120	, Touch choice X =	340	, Touch choice Y =	99	, Adjust time sample =	0	, Adjust time choice =	0	, Hit part sample =	1	, Hit part choice =	1
14	,Trial	No.	=	,4,	Timenow	=	,91150"	, Sample pic =	16	, Choice pic =	16	, Location =	3	, Body part =	Head	, First touch sample = w	, Sample touch detail =	-	, Sample hit time =	4	, Choice = C,	Answer =	Head	, Answer detail =	-	, RT1 =	1248	, RT2 =	644	, Touch sample X =	319	, Touch sample Y =	154	, Touch choice X =	317	, Touch choice Y =	163	, Adjust time sample =	0	, Adjust time choice =	0	, Hit part sample =	1	, Hit part choice =	1
14	,Trial	No.	=	,5,	Timenow	=	,91155"	, Sample pic =	FF	, Choice pic =	EE	, Location =	10	, Body part =	Torso	, First touch sample = c	, Sample touch detail =	-	, Sample hit time =	3	, Choice = C,	Answer =	Torso	, Answer detail =	-	, RT1 =	938	, RT2 =	562	, Touch sample X =	151	, Touch sample Y =	188	, Touch choice X =	295	, Touch choice Y =	314	, Adjust time sample =	0	, Adjust time choice =	0	, Hit part sample =	1	, Hit part choice =	1
14	,Trial	No.	=	,6,	Timenow	=	,9120"	, Sample pic =	4	, Choice pic =	4	, Location =	9	, Body part =	Leg	, First touch sample = c	, Sample touch detail =	Left	, Sample hit time =	1	, Choice = C,	Answer =	Leg	, Answer detail =	Right	, RT1 =	468	, RT2 =	614	, Touch sample X =	360	, Touch sample Y =	312	, Touch choice X =	382	, Touch choice Y =	226	, Adjust time sample =	0	, Adjust time choice =	0	, Hit part sample =	1	, Hit part choice =	1
14	,Trial	No.	=	,7,	Timenow	=	,9125"	, Sample pic =	3	, Choice pic =	3	, Location =	2	, Body part =	Torso	, First touch sample = c	, Sample touch detail =	-	, Sample hit time =	2	, Choice = W,	Answer =	Head	, Answer detail =	-	, RT1 =	799	, RT2 =	488	, Touch sample X =	207	, Touch sample Y =	181	, Touch choice X =	337	, Touch choice Y =	174	, Adjust time sample =	0	, Adjust time choice =	0	, Hit part sample =	1	, Hit part choice =	1
14	,Trial	No.	=	,8,	Timenow	=	,91210"	, Sample pic =	2	, Choice pic =	2	, Location =	3	, Body part =	Leg	, First touch sample = c	, Sample touch detail =	Left	, Sample hit time =	1	, Choice = C,	Answer =	Leg	, Answer detail =	Left	, RT1 =	528	, RT2 =	1249	, Touch sample X =	192	, Touch sample Y =	293	, Touch choice X =	180	, Touch choice Y =	334	, Adjust time sample =	0	, Adjust time choice =	0	, Hit part sample =	1	, Hit part choice =	1
14	,Trial	No.	=	,9,	Timenow	=	,91215"	, Sample pic =	FF	, Choice pic =	EE	, Location =	8	, Body part =	Arm	, First touch sample = c	, Sample touch detail =	Right	, Sample hit time =	1	, Choice = W,	Answer =	Leg	, Answer detail =	Left	, RT1 =	459	, RT2 =	590	, Touch sample X =	358	, Touch sample Y =	249	, Touch choice X =	339	, Touch choice Y =	402	, Adjust time sample =	0	, Adjust time choice =	0	, Hit part sample =	1	, Hit part choice =	1
14	,Trial	No.	=	,10,	Timenow	=	,91220"	, Sample pic =	3	, Choice pic =	3	, Location =	12	, Body part =	Head	, First touch sample = c	, Sample touch detail =	-	, Sample hit time =	2	, Choice = C,	Answer =	Head	, Answer detail =	-	, RT1 =	736	, RT2 =	517	, Touch sample X =	345	, Touch sample Y =	176	, Touch choice X =	320	, Touch choice Y =	175	, Adjust time sample =	0	, Adjust time choice =	0	, Hit part sample =	1	, Hit part choice =	1
14	,Trial	No.	=	,11,	Timenow	=	,91224"	, Sample pic =	1	, Choice pic =	1	, Location =	2	, Body part =	Leg	, First touch sample = w	, Sample touch detail =	Right	, Sample hit time =	5	, Choice = W,	Answer =	Arm	, Answer detail =	Right	, RT1 =	1183	, RT2 =	859	, Touch sample X =	241	, Touch sample Y =	379	, Touch choice X =	428	, Touch choice Y =	340	, Adjust time sample =	0	, Adjust time choice =	0	, Hit part sample =	1	, Hit part choice =	1
14	,Trial	No.	=	,12,	Timenow	=	,91231"	, Sample pic =	16	, Choice pic =	16	, Location =	13	, Body part =	Leg	, First touch sample = w	, Sample touch detail =	Right	, Sample hit time =	3	, Choice = C,	Answer =	Leg	, Answer detail =	Right	, RT1 =	917	, RT2 =	988	, Touch sample X =	335	, Touch sample Y =	427	, Touch choice X =	359	, Touch choice Y =	384	, Adjust time sample =	2	, Adjust time choice =	0	, Hit part sample =	1	, Hit part choice =	1
14	,Trial	No.	=	,13,	Timenow	=	,91236"	, Sample pic =	8	, Choice pic =	8	, Location =	15	, Body part =	Torso	, First touch sample = c	, Sample touch detail =	-	, Sample hit time =	3	, Choice = W,	Answer =	Leg	, Answer detail =	Right	, RT1 =	533	, RT2 =	527	, Touch sample X =	235	, Touch sample Y =	222	, Touch choice X =	252	, Touch choice Y =	408	, Adjust time sample =	0	, Adjust time choice =	0	, Hit part sample =	1	, Hit part choice =	1
14	,Trial	No.	=	,14,	Timenow	=	,91241"	, Sample pic =	FF	, Choice pic =	EE	, Location =	9	, Body part =	Leg	, First touch sample = c	, Sample touch detail =	Right	, Sample hit time =	1	, Choice = C,	Answer =	Leg	, Answer detail =	Left	, RT1 =	531	, RT2 =	1406	, Touch sample X =	244	, Touch sample Y =	326	, Touch choice X =	344	, Touch choice Y =	463	, Adjust time sample =	0	, Adjust time choice =	0	, Hit part sample =	1	, Hit part choice =	1
14	,Trial	No.	=	,15,	Timenow	=	,91246"	, Sample pic =	12	, Choice pic =	12	, Location =	2	, Body part =	Torso	, First touch sample = w	, Sample touch detail =	-	, Sample hit time =	2	, Choice = C,	Answer =	Torso	, Answer detail =	-	, RT1 =	898	, RT2 =	569	, Touch sample X =	245	, Touch sample Y =	242	, Touch choice X =	256	, Touch choice Y =	209	, Adjust time sample =	0	, Adjust time choice =	0	, Hit part sample =	1	, Hit part choice =	1
14	,Trial	No.	=	,16,	Timenow	=	,91251"	, Sample pic =	18	, Choice pic =	18	, Location =	12	, Body part =	Arm	, First touch sample = c	, Sample touch detail =	Right	, Sample hit time =	2	, Choice = C,	Answer =	Arm	, Answer detail =	Right	, RT1 =	789	, RT2 =	534	, Touch sample X =	376	, Touch sample Y =	239	, Touch choice X =	399	, Touch choice Y =	248	, Adjust time sample =	0	, Adjust time choice =	0	, Hit part sample =	1	, Hit part choice =	1
14	,Trial	No.	=	,17,	Timenow	=	,91256"	, Sample pic =	15	, Choice pic =	15	, Location =	7	, Body part =	Arm	, First touch sample = c	, Sample touch detail =	Left	, Sample hit time =	1	, Choice = C,	Answer =	Arm	, Answer detail =	Right	, RT1 =	522	, RT2 =	608	, Touch sample X =	283	, Touch sample Y =	278	, Touch choice X =	361	, Touch choice Y =	327	, Adjust time sample =	0	, Adjust time choice =	0	, Hit part sample =	1	, Hit part choice =	1
14	,Trial	No.	=	,18,	Timenow	=	,9130"	, Sample pic =	3	, Choice pic =	3	, Location =	5	, Body part =	Leg	, First touch sample = c	, Sample touch detail =	Left	, Sample hit time =	2	, Choice = C,	Answer =	Leg	, Answer detail =	Left	, RT1 =	779	, RT2 =	612	, Touch sample X =	89	, Touch sample Y =	313	, Touch choice X =	128	, Touch choice Y =	272	, Adjust time sample =	0	, Adjust time choice =	0	, Hit part sample =	1	, Hit part choice =	1
14	,Trial	No.	=	,19,	Timenow	=	,9135"	, Sample pic =	NN	, Choice pic =	NN	, Location =	7	, Body part =	Leg	, First touch sample = w	, Sample touch detail =	Right	, Sample hit time =	2	, Choice = C,	Answer =	Leg	, Answer detail =	Right	, RT1 =	640	, RT2 =	578	, Touch sample X =	352	, Touch sample Y =	357	, Touch choice X =	344	, Touch choice Y =	348	, Adjust time sample =	0	, Adjust time choice =	0	, Hit part sample =	1	, Hit part choice =	1
14	,Trial	No.	=	,20,	Timenow	=	,9139"	, Sample pic =	18	, Choice pic =	18	, Location =	1	, Body part =	Head	, First touch sample = c	, Sample touch detail =	-	, Sample hit time =	2	, Choice = C,	Answer =	Head	, Answer detail =	-	, RT1 =	817	, RT2 =	578	, Touch sample X =	266	, Touch sample Y =	149	, Touch choice X =	258	, Touch choice Y =	173	, Adjust time sample =	0	, Adjust time choice =	0	, Hit part sample =	1	, Hit part choice =	1
14	,Trial	No.	=	,21,	Timenow	=	,91314"	, Sample pic =	15	, Choice pic =	15	, Location =	5	, Body part =	Leg	, First touch sample = w	, Sample touch detail =	Right	, Sample hit time =	3	, Choice = C,	Answer =	Leg	, Answer detail =	Right	, RT1 =	892	, RT2 =	664	, Touch sample X =	176	, Touch sample Y =	313	, Touch choice X =	159	, Touch choice Y =	321	, Adjust time sample =	0	, Adjust time choice =	0	, Hit part sample =	1	, Hit part choice =	1
14	,Trial	No.	=	,22,	Timenow	=	,91319"	, Sample pic =	FF	, Choice pic =	EE	, Location =	1	, Body part =	Head	, First touch sample = c	, Sample touch detail =	-	, Sample hit time =	2	, Choice = C,	Answer =	Head	, Answer detail =	-	, RT1 =	805	, RT2 =	618	, Touch sample X =	372	, Touch sample Y =	150	, Touch choice X =	259	, Touch choice Y =	205	, Adjust time sample =	0	, Adjust time choice =	0	, Hit part sample =	1	, Hit part choice =	1
14	,Trial	No.	=	,23,	Timenow	=	,91324"	, Sample pic =	2	, Choice pic =	2	, Location =	4	, Body part =	Arm	, First touch sample = w	, Sample touch detail =	Right	, Sample hit time =	3	, Choice = W,	Answer =	Torso	, Answer detail =	-	, RT1 =	677	, RT2 =	988	, Touch sample X =	366	, Touch sample Y =	171	, Touch choice X =	235	, Touch choice Y =	185	, Adjust time sample =	0	, Adjust time choice =	0	, Hit part sample =	1	, Hit part choice =	1
14	,Trial	No.	=	,24,	Timenow	=	,91329"	, Sample pic =	12	, Choice pic =	12	, Location =	15	, Body part =	Head	, First touch sample = w	, Sample touch detail =	-	, Sample hit time =	7	, Choice = C,	Answer =	Head	, Answer detail =	-	, RT1 =	1379	, RT2 =	566	, Touch sample X =	234	, Touch sample Y =	93	, Touch choice X =	241	, Touch choice Y =	87	, Adjust time sample =	0	, Adjust time choice =	0	, Hit part sample =	1	, Hit part choice =	1
14	,Trial	No.	=	,25,	Timenow	=	,91336"	, Sample pic =	3	, Choice pic =	3	, Location =	10	, Body part =	Arm	, First touch sample = c	, Sample touch detail =	Left	, Sample hit time =	3	, Choice = W,	Answer =	Leg	, Answer detail =	Left	, RT1 =	825	, RT2 =	866	, Touch sample X =	296	, Touch sample Y =	329	, Touch choice X =	138	, Touch choice Y =	319	, Adjust time sample =	0	, Adjust time choice =	0	, Hit part sample =	1	, Hit part choice =	1
14	,Trial	No.	=	,26,	Timenow	=	,91341"	, Sample pic =	18	, Choice pic =	18	, Location =	12	, Body part =	Torso	, First touch sample = w	, Sample touch detail =	-	, Sample hit time =	3	, Choice = C,	Answer =	Torso	, Answer detail =	-	, RT1 =	871	, RT2 =	566	, Touch sample X =	252	, Touch sample Y =	299	, Touch choice X =	227	, Touch choice Y =	275	, Adjust time sample =	0	, Adjust time choice =	0	, Hit part sample =	1	, Hit part choice =	1
14	,Trial	No.	=	,27,	Timenow	=	,91346"	, Sample pic =	NN	, Choice pic =	NN	, Location =	14	, Body part =	Head	, First touch sample = c	, Sample touch detail =	-	, Sample hit time =	4	, Choice = C,	Answer =	Head	, Answer detail =	-	, RT1 =	732	, RT2 =	1320	, Touch sample X =	227	, Touch sample Y =	96	, Touch choice X =	269	, Touch choice Y =	92	, Adjust time sample =	0	, Adjust time choice =	0	, Hit part sample =	1	, Hit part choice =	1
14	,Trial	No.	=	,28,	Timenow	=	,91351"	, Sample pic =	4	, Choice pic =	4	, Location =	6	, Body part =	Arm	, First touch sample = c	, Sample touch detail =	Right	, Sample hit time =	2	, Choice = C,	Answer =	Arm	, Answer detail =	Right	, RT1 =	519	, RT2 =	938	, Touch sample X =	173	, Touch sample Y =	257	, Touch choice X =	188	, Touch choice Y =	273	, Adjust time sample =	0	, Adjust time choice =	0	, Hit part sample =	1	, Hit part choice =	1
14	,Trial	No.	=	,29,	Timenow	=	,91356"	, Sample pic =	1	, Choice pic =	1	, Location =	14	, Body part =	Torso	, First touch sample = w	, Sample touch detail =	-	, Sample hit time =	3	, Choice = C,	Answer =	Torso	, Answer detail =	-	, RT1 =	592	, RT2 =	608	, Touch sample X =	264	, Touch sample Y =	302	, Touch choice X =	228	, Touch choice Y =	286	, Adjust time sample =	0	, Adjust time choice =	0	, Hit part sample =	1	, Hit part choice =	1
14	,Trial	No.	=	,30,	Timenow	=	,9140"	, Sample pic =	12	, Choice pic =	12	, Location =	16	, Body part =	Arm	, First touch sample = w	, Sample touch detail =	Right	, Sample hit time =	2	, Choice = C,	Answer =	Arm	, Answer detail =	Right	, RT1 =	1257	, RT2 =	592	, Touch sample X =	341	, Touch sample Y =	92	, Touch choice X =	327	, Touch choice Y =	121	, Adjust time sample =	0	, Adjust time choice =	0	, Hit part sample =	1	, Hit part choice =	1
14	,Trial	No.	=	,31,	Timenow	=	,9145"	, Sample pic =	16	, Choice pic =	16	, Location =	1	, Body part =	Torso	, First touch sample = w	, Sample touch detail =	-	, Sample hit time =	6	, Choice = C,	Answer =	Torso	, Answer detail =	-	, RT1 =	1772	, RT2 =	533	, Touch sample X =	311	, Touch sample Y =	278	, Touch choice X =	277	, Touch choice Y =	265	, Adjust time sample =	1	, Adjust time choice =	0	, Hit part sample =	1	, Hit part choice =	1
14	,Trial	No.	=	,32,	Timenow	=	,91412"	, Sample pic =	NN	, Choice pic =	NN	, Location =	8	, Body part =	Torso	, First touch sample = c	, Sample touch detail =	-	, Sample hit time =	1	, Choice = C,	Answer =	Torso	, Answer detail =	-	, RT1 =	443	, RT2 =	660	, Touch sample X =	310	, Touch sample Y =	267	, Touch choice X =	308	, Touch choice Y =	202	, Adjust time sample =	0	, Adjust time choice =	0	, Hit part sample =	1	, Hit part choice =	1
14	,Trial	No.	=	,33,	Timenow	=	,91416"	, Sample pic =	2	, Choice pic =	2	, Location =	10	, Body part =	Torso	, First touch sample = c	, Sample touch detail =	-	, Sample hit time =	3	, Choice = C,	Answer =	Torso	, Answer detail =	-	, RT1 =	749	, RT2 =	636	, Touch sample X =	218	, Touch sample Y =	198	, Touch choice X =	188	, Touch choice Y =	204	, Adjust time sample =	0	, Adjust time choice =	0	, Hit part sample =	1	, Hit part choice =	1
14	,Trial	No.	=	,34,	Timenow	=	,91420"	, Sample pic =	12	, Choice pic =	12	, Location =	5	, Body part =	Leg	, First touch sample = c	, Sample touch detail =	Right	, Sample hit time =	2	, Choice = C,	Answer =	Leg	, Answer detail =	Right	, RT1 =	713	, RT2 =	750	, Touch sample X =	245	, Touch sample Y =	360	, Touch choice X =	268	, Touch choice Y =	381	, Adjust time sample =	0	, Adjust time choice =	0	, Hit part sample =	1	, Hit part choice =	1
14	,Trial	No.	=	,35,	Timenow	=	,91426"	, Sample pic =	2	, Choice pic =	2	, Location =	9	, Body part =	Head	, First touch sample = c	, Sample touch detail =	-	, Sample hit time =	2	, Choice = C,	Answer =	Head	, Answer detail =	-	, RT1 =	886	, RT2 =	484	, Touch sample X =	253	, Touch sample Y =	87	, Touch choice X =	247	, Touch choice Y =	55	, Adjust time sample =	0	, Adjust time choice =	0	, Hit part sample =	1	, Hit part choice =	1
14	,Trial	No.	=	,36,	Timenow	=	,91431"	, Sample pic =	16	, Choice pic =	16	, Location =	16	, Body part =	Arm	, First touch sample = w	, Sample touch detail =	Right	, Sample hit time =	2	, Choice = C,	Answer =	Arm	, Answer detail =	Right	, RT1 =	663	, RT2 =	521	, Touch sample X =	388	, Touch sample Y =	179	, Touch choice X =	391	, Touch choice Y =	182	, Adjust time sample =	1	, Adjust time choice =	0	, Hit part sample =	1	, Hit part choice =	1
14	,Trial	No.	=	,37,	Timenow	=	,91435"	, Sample pic =	8	, Choice pic =	8	, Location =	6	, Body part =	Leg	, First touch sample = w	, Sample touch detail =	Right	, Sample hit time =	3	, Choice = C,	Answer =	Leg	, Answer detail =	Left	, RT1 =	934	, RT2 =	1648	, Touch sample X =	270	, Touch sample Y =	395	, Touch choice X =	190	, Touch choice Y =	403	, Adjust time sample =	0	, Adjust time choice =	0	, Hit part sample =	1	, Hit part choice =	1
14	,Trial	No.	=	,38,	Timenow	=	,91441"	, Sample pic =	NN	, Choice pic =	NN	, Location =	11	, Body part =	Arm	, First touch sample = w	, Sample touch detail =	Left	, Sample hit time =	2	, Choice = C,	Answer =	Arm	, Answer detail =	Right	, RT1 =	851	, RT2 =	1729	, Touch sample X =	163	, Touch sample Y =	178	, Touch choice X =	397	, Touch choice Y =	202	, Adjust time sample =	0	, Adjust time choice =	0	, Hit part sample =	1	, Hit part choice =	1
14	,Trial	No.	=	,39,	Timenow	=	,91447"	, Sample pic =	15	, Choice pic =	15	, Location =	4	, Body part =	Head	, First touch sample = c	, Sample touch detail =	-	, Sample hit time =	3	, Choice = C,	Answer =	Head	, Answer detail =	-	, RT1 =	525	, RT2 =	563	, Touch sample X =	387	, Touch sample Y =	192	, Touch choice X =	399	, Touch choice Y =	187	, Adjust time sample =	0	, Adjust time choice =	0	, Hit part sample =	1	, Hit part choice =	1
14	,Trial	No.	=	,40,	Timenow	=	,91451"	, Sample pic =	18	, Choice pic =	18	, Location =	13	, Body part =	Leg	, First touch sample = c	, Sample touch detail =	Left	, Sample hit time =	2	, Choice = C,	Answer =	Leg	, Answer detail =	Left	, RT1 =	749	, RT2 =	692	, Touch sample X =	183	, Touch sample Y =	356	, Touch choice X =	173	, Touch choice Y =	336	, Adjust time sample =	0	, Adjust time choice =	0	, Hit part sample =	1	, Hit part choice =	1
14	,Trial	No.	=	,41,	Timenow	=	,91456"	, Sample pic =	1	, Choice pic =	1	, Location =	4	, Body part =	Arm	, First touch sample = c	, Sample touch detail =	Right	, Sample hit time =	2	, Choice = C,	Answer =	Arm	, Answer detail =	Right	, RT1 =	531	, RT2 =	554	, Touch sample X =	386	, Touch sample Y =	237	, Touch choice X =	386	, Touch choice Y =	322	, Adjust time sample =	0	, Adjust time choice =	0	, Hit part sample =	1	, Hit part choice =	1
14	,Trial	No.	=	,42,	Timenow	=	,9150"	, Sample pic =	8	, Choice pic =	8	, Location =	11	, Body part =	Head	, First touch sample = c	, Sample touch detail =	-	, Sample hit time =	2	, Choice = C,	Answer =	Head	, Answer detail =	-	, RT1 =	889	, RT2 =	739	, Touch sample X =	283	, Touch sample Y =	147	, Touch choice X =	249	, Touch choice Y =	101	, Adjust time sample =	0	, Adjust time choice =	0	, Hit part sample =	1	, Hit part choice =	1
14	,Trial	No.	=	,43,	Timenow	=	,9155"	, Sample pic =	1	, Choice pic =	1	, Location =	16	, Body part =	Head	, First touch sample = c	, Sample touch detail =	-	, Sample hit time =	1	, Choice = C,	Answer =	Head	, Answer detail =	-	, RT1 =	683	, RT2 =	514	, Touch sample X =	298	, Touch sample Y =	201	, Touch choice X =	279	, Touch choice Y =	188	, Adjust time sample =	0	, Adjust time choice =	0	, Hit part sample =	1	, Hit part choice =	1
14	,Trial	No.	=	,44,	Timenow	=	,91510"	, Sample pic =	4	, Choice pic =	4	, Location =	14	, Body part =	Head	, First touch sample = c	, Sample touch detail =	-	, Sample hit time =	3	, Choice = C,	Answer =	Head	, Answer detail =	-	, RT1 =	783	, RT2 =	1239	, Touch sample X =	69	, Touch sample Y =	163	, Touch choice X =	99	, Touch choice Y =	184	, Adjust time sample =	0	, Adjust time choice =	0	, Hit part sample =	1	, Hit part choice =	1
15	,Trial	No.	=	,1,	Timenow	=	,91550"	, Sample pic =	1	, Choice pic =	1	, Location =	11	, Body part =	Leg	, First touch sample = w	, Sample touch detail =	Right	, Sample hit time =	3	, Choice = C,	Answer =	Leg	, Answer detail =	Left	, RT1 =	2155	, RT2 =	1235	, Touch sample X =	195	, Touch sample Y =	416	, Touch choice X =	117	, Touch choice Y =	340	, Adjust time sample =	0	, Adjust time choice =	0	, Hit part sample =	1	, Hit part choice =	1
15	,Trial	No.	=	,2,	Timenow	=	,91557"	, Sample pic =	18	, Choice pic =	18	, Location =	7	, Body part =	Arm	, First touch sample = c	, Sample touch detail =	Right	, Sample hit time =	2	, Choice = C,	Answer =	Arm	, Answer detail =	Right	, RT1 =	831	, RT2 =	737	, Touch sample X =	373	, Touch sample Y =	230	, Touch choice X =	353	, Touch choice Y =	234	, Adjust time sample =	0	, Adjust time choice =	0	, Hit part sample =	1	, Hit part choice =	1
15	,Trial	No.	=	,3,	Timenow	=	,9162"	, Sample pic =	15	, Choice pic =	15	, Location =	6	, Body part =	Leg	, First touch sample = c	, Sample touch detail =	Right	, Sample hit time =	2	, Choice = C,	Answer =	Leg	, Answer detail =	Right	, RT1 =	796	, RT2 =	631	, Touch sample X =	167	, Touch sample Y =	311	, Touch choice X =	159	, Touch choice Y =	335	, Adjust time sample =	0	, Adjust time choice =	0	, Hit part sample =	1	, Hit part choice =	1
15	,Trial	No.	=	,4,	Timenow	=	,9167"	, Sample pic =	8	, Choice pic =	8	, Location =	1	, Body part =	Leg	, First touch sample = c	, Sample touch detail =	Right	, Sample hit time =	1	, Choice = C,	Answer =	Leg	, Answer detail =	Right	, RT1 =	508	, RT2 =	514	, Touch sample X =	246	, Touch sample Y =	395	, Touch choice X =	266	, Touch choice Y =	399	, Adjust time sample =	1	, Adjust time choice =	0	, Hit part sample =	1	, Hit part choice =	1
15	,Trial	No.	=	,5,	Timenow	=	,91611"	, Sample pic =	8	, Choice pic =	8	, Location =	13	, Body part =	Torso	, First touch sample = c	, Sample touch detail =	-	, Sample hit time =	2	, Choice = C,	Answer =	Torso	, Answer detail =	-	, RT1 =	827	, RT2 =	676	, Touch sample X =	243	, Touch sample Y =	242	, Touch choice X =	232	, Touch choice Y =	275	, Adjust time sample =	0	, Adjust time choice =	0	, Hit part sample =	1	, Hit part choice =	1
15	,Trial	No.	=	,6,	Timenow	=	,91616"	, Sample pic =	4	, Choice pic =	4	, Location =	15	, Body part =	Leg	, First touch sample = c	, Sample touch detail =	Right	, Sample hit time =	4	, Choice = C,	Answer =	Leg	, Answer detail =	Right	, RT1 =	760	, RT2 =	565	, Touch sample X =	415	, Touch sample Y =	255	, Touch choice X =	414	, Touch choice Y =	294	, Adjust time sample =	0	, Adjust time choice =	0	, Hit part sample =	1	, Hit part choice =	1
15	,Trial	No.	=	,7,	Timenow	=	,91620"	, Sample pic =	HH	, Choice pic =	GG	, Location =	1	, Body part =	Torso	, First touch sample = w	, Sample touch detail =	-	, Sample hit time =	5	, Choice = C,	Answer =	Torso	, Answer detail =	-	, RT1 =	1578	, RT2 =	668	, Touch sample X =	293	, Touch sample Y =	175	, Touch choice X =	215	, Touch choice Y =	213	, Adjust time sample =	0	, Adjust time choice =	0	, Hit part sample =	1	, Hit part choice =	1
15	,Trial	No.	=	,8,	Timenow	=	,91626"	, Sample pic =	12	, Choice pic =	12	, Location =	14	, Body part =	Head	, First touch sample = w	, Sample touch detail =	-	, Sample hit time =	3	, Choice = C,	Answer =	Head	, Answer detail =	-	, RT1 =	631	, RT2 =	1131	, Touch sample X =	256	, Touch sample Y =	107	, Touch choice X =	261	, Touch choice Y =	82	, Adjust time sample =	0	, Adjust time choice =	0	, Hit part sample =	1	, Hit part choice =	1
15	,Trial	No.	=	,9,	Timenow	=	,91631"	, Sample pic =	15	, Choice pic =	15	, Location =	5	, Body part =	Head	, First touch sample = c	, Sample touch detail =	-	, Sample hit time =	2	, Choice = C,	Answer =	Head	, Answer detail =	-	, RT1 =	826	, RT2 =	571	, Touch sample X =	395	, Touch sample Y =	191	, Touch choice X =	412	, Touch choice Y =	193	, Adjust time sample =	0	, Adjust time choice =	0	, Hit part sample =	1	, Hit part choice =	1
15	,Trial	No.	=	,10,	Timenow	=	,91635"	, Sample pic =	LL	, Choice pic =	LL	, Location =	11	, Body part =	Arm	, First touch sample = c	, Sample touch detail =	Right	, Sample hit time =	2	, Choice = C,	Answer =	Arm	, Answer detail =	Right	, RT1 =	922	, RT2 =	648	, Touch sample X =	316	, Touch sample Y =	87	, Touch choice X =	323	, Touch choice Y =	60	, Adjust time sample =	0	, Adjust time choice =	0	, Hit part sample =	1	, Hit part choice =	1
15	,Trial	No.	=	,11,	Timenow	=	,91640"	, Sample pic =	18	, Choice pic =	18	, Location =	10	, Body part =	Torso	, First touch sample = c	, Sample touch detail =	-	, Sample hit time =	1	, Choice = C,	Answer =	Torso	, Answer detail =	-	, RT1 =	448	, RT2 =	992	, Touch sample X =	249	, Touch sample Y =	247	, Touch choice X =	250	, Touch choice Y =	280	, Adjust time sample =	0	, Adjust time choice =	0	, Hit part sample =	1	, Hit part choice =	1
15	,Trial	No.	=	,12,	Timenow	=	,91645"	, Sample pic =	4	, Choice pic =	4	, Location =	8	, Body part =	Torso	, First touch sample = c	, Sample touch detail =	-	, Sample hit time =	2	, Choice = C,	Answer =	Torso	, Answer detail =	-	, RT1 =	670	, RT2 =	562	, Touch sample X =	242	, Touch sample Y =	168	, Touch choice X =	281	, Touch choice Y =	175	, Adjust time sample =	0	, Adjust time choice =	0	, Hit part sample =	1	, Hit part choice =	1
15	,Trial	No.	=	,13,	Timenow	=	,91649"	, Sample pic =	18	, Choice pic =	18	, Location =	2	, Body part =	Head	, First touch sample = c	, Sample touch detail =	-	, Sample hit time =	2	, Choice = C,	Answer =	Head	, Answer detail =	-	, RT1 =	788	, RT2 =	500	, Touch sample X =	243	, Touch sample Y =	179	, Touch choice X =	247	, Touch choice Y =	157	, Adjust time sample =	0	, Adjust time choice =	0	, Hit part sample =	1	, Hit part choice =	1
15	,Trial	No.	=	,14,	Timenow	=	,91654"	, Sample pic =	8	, Choice pic =	8	, Location =	13	, Body part =	Head	, First touch sample = c	, Sample touch detail =	-	, Sample hit time =	1	, Choice = C,	Answer =	Head	, Answer detail =	-	, RT1 =	654	, RT2 =	1073	, Touch sample X =	251	, Touch sample Y =	148	, Touch choice X =	281	, Touch choice Y =	116	, Adjust time sample =	0	, Adjust time choice =	0	, Hit part sample =	1	, Hit part choice =	1
15	,Trial	No.	=	,15,	Timenow	=	,91659"	, Sample pic =	HH	, Choice pic =	GG	, Location =	6	, Body part =	Head	, First touch sample = c	, Sample touch detail =	-	, Sample hit time =	3	, Choice = C,	Answer =	Head	, Answer detail =	-	, RT1 =	751	, RT2 =	1340	, Touch sample X =	102	, Touch sample Y =	143	, Touch choice X =	374	, Touch choice Y =	124	, Adjust time sample =	0	, Adjust time choice =	0	, Hit part sample =	1	, Hit part choice =	1
15	,Trial	No.	=	,16,	Timenow	=	,9174"	, Sample pic =	12	, Choice pic =	12	, Location =	2	, Body part =	Torso	, First touch sample = c	, Sample touch detail =	-	, Sample hit time =	1	, Choice = C,	Answer =	Torso	, Answer detail =	-	, RT1 =	714	, RT2 =	574	, Touch sample X =	225	, Touch sample Y =	224	, Touch choice X =	255	, Touch choice Y =	243	, Adjust time sample =	0	, Adjust time choice =	0	, Hit part sample =	1	, Hit part choice =	1
15	,Trial	No.	=	,17,	Timenow	=	,9179"	, Sample pic =	16	, Choice pic =	16	, Location =	9	, Body part =	Leg	, First touch sample = w	, Sample touch detail =	Right	, Sample hit time =	4	, Choice = C,	Answer =	Leg	, Answer detail =	Left	, RT1 =	1099	, RT2 =	704	, Touch sample X =	336	, Touch sample Y =	425	, Touch choice X =	268	, Touch choice Y =	382	, Adjust time sample =	0	, Adjust time choice =	0	, Hit part sample =	1	, Hit part choice =	1
15	,Trial	No.	=	,18,	Timenow	=	,91714"	, Sample pic =	3	, Choice pic =	3	, Location =	2	, Body part =	Arm	, First touch sample = c	, Sample touch detail =	Left	, Sample hit time =	1	, Choice = C,	Answer =	Arm	, Answer detail =	Right	, RT1 =	503	, RT2 =	523	, Touch sample X =	313	, Touch sample Y =	299	, Touch choice X =	371	, Touch choice Y =	284	, Adjust time sample =	0	, Adjust time choice =	0	, Hit part sample =	1	, Hit part choice =	1
15	,Trial	No.	=	,19,	Timenow	=	,91718"	, Sample pic =	2	, Choice pic =	2	, Location =	7	, Body part =	Torso	, First touch sample = w	, Sample touch detail =	-	, Sample hit time =	14	, Choice = C,	Answer =	Torso	, Answer detail =	-	, RT1 =	3311	, RT2 =	608	, Touch sample X =	210	, Touch sample Y =	176	, Touch choice X =	237	, Touch choice Y =	171	, Adjust time sample =	0	, Adjust time choice =	0	, Hit part sample =	1	, Hit part choice =	1
15	,Trial	No.	=	,20,	Timenow	=	,91725"	, Sample pic =	1	, Choice pic =	1	, Location =	9	, Body part =	Arm	, First touch sample = c	, Sample touch detail =	Right	, Sample hit time =	2	, Choice = C,	Answer =	Arm	, Answer detail =	Right	, RT1 =	742	, RT2 =	571	, Touch sample X =	365	, Touch sample Y =	285	, Touch choice X =	423	, Touch choice Y =	340	, Adjust time sample =	0	, Adjust time choice =	0	, Hit part sample =	1	, Hit part choice =	1
15	,Trial	No.	=	,21,	Timenow	=	,91730"	, Sample pic =	LL	, Choice pic =	LL	, Location =	15	, Body part =	Leg	, First touch sample = c	, Sample touch detail =	Right	, Sample hit time =	4	, Choice = C,	Answer =	Leg	, Answer detail =	Left	, RT1 =	740	, RT2 =	1139	, Touch sample X =	289	, Touch sample Y =	357	, Touch choice X =	172	, Touch choice Y =	374	, Adjust time sample =	0	, Adjust time choice =	0	, Hit part sample =	1	, Hit part choice =	1
15	,Trial	No.	=	,22,	Timenow	=	,91735"	, Sample pic =	15	, Choice pic =	15	, Location =	12	, Body part =	Arm	, First touch sample = c	, Sample touch detail =	Left	, Sample hit time =	2	, Choice = C,	Answer =	Arm	, Answer detail =	Right	, RT1 =	784	, RT2 =	537	, Touch sample X =	318	, Touch sample Y =	271	, Touch choice X =	356	, Touch choice Y =	290	, Adjust time sample =	0	, Adjust time choice =	0	, Hit part sample =	1	, Hit part choice =	1
15	,Trial	No.	=	,23,	Timenow	=	,91739"	, Sample pic =	3	, Choice pic =	3	, Location =	16	, Body part =	Torso	, First touch sample = c	, Sample touch detail =	-	, Sample hit time =	1	, Choice = C,	Answer =	Torso	, Answer detail =	-	, RT1 =	778	, RT2 =	573	, Touch sample X =	230	, Touch sample Y =	158	, Touch choice X =	236	, Touch choice Y =	186	, Adjust time sample =	0	, Adjust time choice =	0	, Hit part sample =	1	, Hit part choice =	1
15	,Trial	No.	=	,24,	Timenow	=	,91744"	, Sample pic =	1	, Choice pic =	1	, Location =	3	, Body part =	Head	, First touch sample = c	, Sample touch detail =	-	, Sample hit time =	2	, Choice = C,	Answer =	Head	, Answer detail =	-	, RT1 =	875	, RT2 =	570	, Touch sample X =	281	, Touch sample Y =	183	, Touch choice X =	260	, Touch choice Y =	193	, Adjust time sample =	0	, Adjust time choice =	0	, Hit part sample =	1	, Hit part choice =	1
15	,Trial	No.	=	,25,	Timenow	=	,91749"	, Sample pic =	16	, Choice pic =	16	, Location =	4	, Body part =	Torso	, First touch sample = c	, Sample touch detail =	-	, Sample hit time =	5	, Choice = C,	Answer =	Torso	, Answer detail =	-	, RT1 =	764	, RT2 =	868	, Touch sample X =	310	, Touch sample Y =	296	, Touch choice X =	331	, Touch choice Y =	275	, Adjust time sample =	0	, Adjust time choice =	0	, Hit part sample =	1	, Hit part choice =	1
15	,Trial	No.	=	,26,	Timenow	=	,91754"	, Sample pic =	LL	, Choice pic =	LL	, Location =	14	, Body part =	Torso	, First touch sample = c	, Sample touch detail =	-	, Sample hit time =	4	, Choice = C,	Answer =	Torso	, Answer detail =	-	, RT1 =	820	, RT2 =	621	, Touch sample X =	261	, Touch sample Y =	261	, Touch choice X =	239	, Touch choice Y =	227	, Adjust time sample =	0	, Adjust time choice =	0	, Hit part sample =	1	, Hit part choice =	1
15	,Trial	No.	=	,27,	Timenow	=	,91758"	, Sample pic =	3	, Choice pic =	3	, Location =	15	, Body part =	Leg	, First touch sample = w	, Sample touch detail =	Left	, Sample hit time =	5	, Choice = W,	Answer =	Arm	, Answer detail =	Left	, RT1 =	1217	, RT2 =	599	, Touch sample X =	115	, Touch sample Y =	270	, Touch choice X =	278	, Touch choice Y =	297	, Adjust time sample =	0	, Adjust time choice =	0	, Hit part sample =	1	, Hit part choice =	1
15	,Trial	No.	=	,28,	Timenow	=	,9184"	, Sample pic =	2	, Choice pic =	2	, Location =	8	, Body part =	Leg	, First touch sample = c	, Sample touch detail =	Right	, Sample hit time =	1	, Choice = C,	Answer =	Leg	, Answer detail =	Right	, RT1 =	511	, RT2 =	610	, Touch sample X =	256	, Touch sample Y =	272	, Touch choice X =	293	, Touch choice Y =	340	, Adjust time sample =	1	, Adjust time choice =	0	, Hit part sample =	1	, Hit part choice =	1
15	,Trial	No.	=	,29,	Timenow	=	,9188"	, Sample pic =	15	, Choice pic =	15	, Location =	3	, Body part =	Torso	, First touch sample = c	, Sample touch detail =	-	, Sample hit time =	1	, Choice = C,	Answer =	Torso	, Answer detail =	-	, RT1 =	660	, RT2 =	589	, Touch sample X =	259	, Touch sample Y =	127	, Touch choice X =	222	, Touch choice Y =	193	, Adjust time sample =	0	, Adjust time choice =	0	, Hit part sample =	1	, Hit part choice =	1
15	,Trial	No.	=	,30,	Timenow	=	,91817"	, Sample pic =	2	, Choice pic =	2	, Location =	4	, Body part =	Head	, First touch sample = w	, Sample touch detail =	-	, Sample hit time =	11	, Choice = C,	Answer =	Head	, Answer detail =	-	, RT1 =	2557	, RT2 =	534	, Touch sample X =	256	, Touch sample Y =	106	, Touch choice X =	267	, Touch choice Y =	100	, Adjust time sample =	1	, Adjust time choice =	0	, Hit part sample =	1	, Hit part choice =	1
15	,Trial	No.	=	,31,	Timenow	=	,91823"	, Sample pic =	HH	, Choice pic =	GG	, Location =	6	, Body part =	Leg	, First touch sample = c	, Sample touch detail =	Right	, Sample hit time =	2	, Choice = W,	Answer =	Torso	, Answer detail =	-	, RT1 =	757	, RT2 =	729	, Touch sample X =	385	, Touch sample Y =	317	, Touch choice X =	187	, Touch choice Y =	236	, Adjust time sample =	0	, Adjust time choice =	0	, Hit part sample =	1	, Hit part choice =	1
15	,Trial	No.	=	,32,	Timenow	=	,91829"	, Sample pic =	8	, Choice pic =	8	, Location =	1	, Body part =	Arm	, First touch sample = w	, Sample touch detail =	Left	, Sample hit time =	5	, Choice = C,	Answer =	Arm	, Answer detail =	Right	, RT1 =	1759	, RT2 =	615	, Touch sample X =	161	, Touch sample Y =	162	, Touch choice X =	317	, Touch choice Y =	158	, Adjust time sample =	1	, Adjust time choice =	0	, Hit part sample =	1	, Hit part choice =	1
15	,Trial	No.	=	,33,	Timenow	=	,91835"	, Sample pic =	12	, Choice pic =	12	, Location =	5	, Body part =	Leg	, First touch sample = c	, Sample touch detail =	Left	, Sample hit time =	2	, Choice = C,	Answer =	Leg	, Answer detail =	Right	, RT1 =	1287	, RT2 =	648	, Touch sample X =	211	, Touch sample Y =	335	, Touch choice X =	266	, Touch choice Y =	388	, Adjust time sample =	1	, Adjust time choice =	0	, Hit part sample =	1	, Hit part choice =	1
15	,Trial	No.	=	,34,	Timenow	=	,91840"	, Sample pic =	4	, Choice pic =	4	, Location =	9	, Body part =	Arm	, First touch sample = c	, Sample touch detail =	Left	, Sample hit time =	2	, Choice = C,	Answer =	Arm	, Answer detail =	Right	, RT1 =	776	, RT2 =	672	, Touch sample X =	100	, Touch sample Y =	356	, Touch choice X =	181	, Touch choice Y =	373	, Adjust time sample =	0	, Adjust time choice =	0	, Hit part sample =	1	, Hit part choice =	1
15	,Trial	No.	=	,35,	Timenow	=	,91845"	, Sample pic =	1	, Choice pic =	1	, Location =	10	, Body part =	Torso	, First touch sample = c	, Sample touch detail =	-	, Sample hit time =	3	, Choice = C,	Answer =	Torso	, Answer detail =	-	, RT1 =	774	, RT2 =	560	, Touch sample X =	247	, Touch sample Y =	295	, Touch choice X =	244	, Touch choice Y =	308	, Adjust time sample =	0	, Adjust time choice =	0	, Hit part sample =	1	, Hit part choice =	1
15	,Trial	No.	=	,36,	Timenow	=	,91849"	, Sample pic =	18	, Choice pic =	18	, Location =	16	, Body part =	Leg	, First touch sample = c	, Sample touch detail =	Left	, Sample hit time =	2	, Choice = C,	Answer =	Leg	, Answer detail =	Left	, RT1 =	753	, RT2 =	616	, Touch sample X =	152	, Touch sample Y =	354	, Touch choice X =	176	, Touch choice Y =	341	, Adjust time sample =	0	, Adjust time choice =	0	, Hit part sample =	1	, Hit part choice =	1
15	,Trial	No.	=	,37,	Timenow	=	,91854"	, Sample pic =	HH	, Choice pic =	GG	, Location =	10	, Body part =	Arm	, First touch sample = w	, Sample touch detail =	Left	, Sample hit time =	3	, Choice = C,	Answer =	Arm	, Answer detail =	Right	, RT1 =	768	, RT2 =	3022	, Touch sample X =	157	, Touch sample Y =	269	, Touch choice X =	382	, Touch choice Y =	256	, Adjust time sample =	0	, Adjust time choice =	0	, Hit part sample =	1	, Hit part choice =	1
15	,Trial	No.	=	,38,	Timenow	=	,9191"	, Sample pic =	2	, Choice pic =	2	, Location =	3	, Body part =	Arm	, First touch sample = w	, Sample touch detail =	Left	, Sample hit time =	2	, Choice = C,	Answer =	Arm	, Answer detail =	Left	, RT1 =	860	, RT2 =	1367	, Touch sample X =	95	, Touch sample Y =	213	, Touch choice X =	101	, Touch choice Y =	193	, Adjust time sample =	0	, Adjust time choice =	0	, Hit part sample =	1	, Hit part choice =	1
15	,Trial	No.	=	,39,	Timenow	=	,9197"	, Sample pic =	4	, Choice pic =	4	, Location =	13	, Body part =	Head	, First touch sample = c	, Sample touch detail =	-	, Sample hit time =	1	, Choice = C,	Answer =	Head	, Answer detail =	-	, RT1 =	669	, RT2 =	699	, Touch sample X =	66	, Touch sample Y =	147	, Touch choice X =	87	, Touch choice Y =	187	, Adjust time sample =	0	, Adjust time choice =	0	, Hit part sample =	1	, Hit part choice =	1
15	,Trial	No.	=	,40,	Timenow	=	,91911"	, Sample pic =	3	, Choice pic =	3	, Location =	12	, Body part =	Head	, First touch sample = c	, Sample touch detail =	-	, Sample hit time =	2	, Choice = C,	Answer =	Head	, Answer detail =	-	, RT1 =	694	, RT2 =	495	, Touch sample X =	341	, Touch sample Y =	126	, Touch choice X =	364	, Touch choice Y =	162	, Adjust time sample =	0	, Adjust time choice =	0	, Hit part sample =	1	, Hit part choice =	1
15	,Trial	No.	=	,41,	Timenow	=	,91916"	, Sample pic =	LL	, Choice pic =	LL	, Location =	7	, Body part =	Head	, First touch sample = c	, Sample touch detail =	-	, Sample hit time =	2	, Choice = C,	Answer =	Head	, Answer detail =	-	, RT1 =	741	, RT2 =	496	, Touch sample X =	245	, Touch sample Y =	152	, Touch choice X =	245	, Touch choice Y =	161	, Adjust time sample =	0	, Adjust time choice =	0	, Hit part sample =	1	, Hit part choice =	1
15	,Trial	No.	=	,42,	Timenow	=	,91921"	, Sample pic =	16	, Choice pic =	16	, Location =	12	, Body part =	Arm	, First touch sample = c	, Sample touch detail =	Right	, Sample hit time =	2	, Choice = C,	Answer =	Arm	, Answer detail =	Right	, RT1 =	763	, RT2 =	470	, Touch sample X =	378	, Touch sample Y =	152	, Touch choice X =	396	, Touch choice Y =	179	, Adjust time sample =	0	, Adjust time choice =	0	, Hit part sample =	1	, Hit part choice =	1
15	,Trial	No.	=	,43,	Timenow	=	,91925"	, Sample pic =	16	, Choice pic =	16	, Location =	5	, Body part =	Head	, First touch sample = c	, Sample touch detail =	-	, Sample hit time =	1	, Choice = C,	Answer =	Head	, Answer detail =	-	, RT1 =	654	, RT2 =	1277	, Touch sample X =	296	, Touch sample Y =	178	, Touch choice X =	282	, Touch choice Y =	174	, Adjust time sample =	0	, Adjust time choice =	0	, Hit part sample =	1	, Hit part choice =	1
15	,Trial	No.	=	,44,	Timenow	=	,91930"	, Sample pic =	12	, Choice pic =	12	, Location =	4	, Body part =	Arm	, First touch sample = w	, Sample touch detail =	Right	, Sample hit time =	3	, Choice = C,	Answer =	Arm	, Answer detail =	Right	, RT1 =	574	, RT2 =	712	, Touch sample X =	328	, Touch sample Y =	95	, Touch choice X =	342	, Touch choice Y =	58	, Adjust time sample =	0	, Adjust time choice =	0	, Hit part sample =	1	, Hit part choice =	1
16	,Trial	No.	=	,1,	Timenow	=	,9167"	, Sample pic =	8	, Choice pic =	8	, Location =	12	, Body part =	Torso	, First touch sample = c	, Sample touch detail =	-	, Sample hit time =	1	, Choice = C,	Answer =	Torso	, Answer detail =	-	, RT1 =	669	, RT2 =	583	, Touch sample X =	212	, Touch sample Y =	245	, Touch choice X =	205	, Touch choice Y =	309	, Adjust time sample =	0	, Adjust time choice =	0	, Hit part sample =	1	, Hit part choice =	1
16	,Trial	No.	=	,2,	Timenow	=	,91612"	, Sample pic =	3	, Choice pic =	3	, Location =	14	, Body part =	Leg	, First touch sample = c	, Sample touch detail =	Left	, Sample hit time =	4	, Choice = C,	Answer =	Leg	, Answer detail =	Left	, RT1 =	757	, RT2 =	671	, Touch sample X =	132	, Touch sample Y =	253	, Touch choice X =	131	, Touch choice Y =	302	, Adjust time sample =	0	, Adjust time choice =	0	, Hit part sample =	1	, Hit part choice =	1
16	,Trial	No.	=	,3,	Timenow	=	,91616"	, Sample pic =	1	, Choice pic =	1	, Location =	3	, Body part =	Leg	, First touch sample = c	, Sample touch detail =	Left	, Sample hit time =	1	, Choice = C,	Answer =	Leg	, Answer detail =	Left	, RT1 =	780	, RT2 =	1087	, Touch sample X =	107	, Touch sample Y =	327	, Touch choice X =	129	, Touch choice Y =	329	, Adjust time sample =	0	, Adjust time choice =	0	, Hit part sample =	1	, Hit part choice =	1
16	,Trial	No.	=	,4,	Timenow	=	,91622"	, Sample pic =	4	, Choice pic =	4	, Location =	2	, Body part =	Arm	, First touch sample = w	, Sample touch detail =	Right	, Sample hit time =	4	, Choice = C,	Answer =	Arm	, Answer detail =	Left	, RT1 =	1197	, RT2 =	833	, Touch sample X =	183	, Touch sample Y =	295	, Touch choice X =	122	, Touch choice Y =	320	, Adjust time sample =	0	, Adjust time choice =	0	, Hit part sample =	1	, Hit part choice =	1
16	,Trial	No.	=	,5,	Timenow	=	,91628"	, Sample pic =	1	, Choice pic =	1	, Location =	15	, Body part =	Arm	, First touch sample = w	, Sample touch detail =	Right	, Sample hit time =	5	, Choice = C,	Answer =	Arm	, Answer detail =	Right	, RT1 =	1140	, RT2 =	561	, Touch sample X =	394	, Touch sample Y =	323	, Touch choice X =	379	, Touch choice Y =	328	, Adjust time sample =	0	, Adjust time choice =	0	, Hit part sample =	1	, Hit part choice =	1
16	,Trial	No.	=	,6,	Timenow	=	,91633"	, Sample pic =	BB	, Choice pic =	AA	, Location =	11	, Body part =	Torso	, First touch sample = c	, Sample touch detail =	-	, Sample hit time =	1	, Choice = C,	Answer =	Torso	, Answer detail =	-	, RT1 =	509	, RT2 =	657	, Touch sample X =	279	, Touch sample Y =	228	, Touch choice X =	256	, Touch choice Y =	302	, Adjust time sample =	2	, Adjust time choice =	0	, Hit part sample =	1	, Hit part choice =	1
16	,Trial	No.	=	,7,	Timenow	=	,91640"	, Sample pic =	1	, Choice pic =	1	, Location =	4	, Body part =	Head	, First touch sample = c	, Sample touch detail =	-	, Sample hit time =	3	, Choice = C,	Answer =	Head	, Answer detail =	-	, RT1 =	476	, RT2 =	605	, Touch sample X =	255	, Touch sample Y =	233	, Touch choice X =	257	, Touch choice Y =	234	, Adjust time sample =	0	, Adjust time choice =	0	, Hit part sample =	1	, Hit part choice =	1
16	,Trial	No.	=	,8,	Timenow	=	,91644"	, Sample pic =	3	, Choice pic =	3	, Location =	5	, Body part =	Arm	, First touch sample = c	, Sample touch detail =	Left	, Sample hit time =	2	, Choice = C,	Answer =	Arm	, Answer detail =	Left	, RT1 =	795	, RT2 =	804	, Touch sample X =	280	, Touch sample Y =	312	, Touch choice X =	292	, Touch choice Y =	297	, Adjust time sample =	0	, Adjust time choice =	0	, Hit part sample =	1	, Hit part choice =	1
16	,Trial	No.	=	,9,	Timenow	=	,91649"	, Sample pic =	4	, Choice pic =	4	, Location =	8	, Body part =	Leg	, First touch sample = c	, Sample touch detail =	Right	, Sample hit time =	1	, Choice = C,	Answer =	Leg	, Answer detail =	Right	, RT1 =	432	, RT2 =	639	, Touch sample X =	382	, Touch sample Y =	257	, Touch choice X =	403	, Touch choice Y =	305	, Adjust time sample =	0	, Adjust time choice =	0	, Hit part sample =	1	, Hit part choice =	1
16	,Trial	No.	=	,10,	Timenow	=	,91654"	, Sample pic =	16	, Choice pic =	16	, Location =	16	, Body part =	Arm	, First touch sample = c	, Sample touch detail =	Right	, Sample hit time =	1	, Choice = C,	Answer =	Arm	, Answer detail =	Right	, RT1 =	679	, RT2 =	1515	, Touch sample X =	372	, Touch sample Y =	179	, Touch choice X =	369	, Touch choice Y =	165	, Adjust time sample =	0	, Adjust time choice =	0	, Hit part sample =	1	, Hit part choice =	1
16	,Trial	No.	=	,11,	Timenow	=	,91659"	, Sample pic =	NN	, Choice pic =	NN	, Location =	7	, Body part =	Leg	, First touch sample = w	, Sample touch detail =	Right	, Sample hit time =	4	, Choice = C,	Answer =	Leg	, Answer detail =	Right	, RT1 =	1374	, RT2 =	676	, Touch sample X =	378	, Touch sample Y =	329	, Touch choice X =	349	, Touch choice Y =	334	, Adjust time sample =	0	, Adjust time choice =	0	, Hit part sample =	1	, Hit part choice =	1
16	,Trial	No.	=	,12,	Timenow	=	,9175"	, Sample pic =	18	, Choice pic =	18	, Location =	10	, Body part =	Head	, First touch sample = c	, Sample touch detail =	-	, Sample hit time =	1	, Choice = C,	Answer =	Head	, Answer detail =	-	, RT1 =	676	, RT2 =	544	, Touch sample X =	256	, Touch sample Y =	147	, Touch choice X =	224	, Touch choice Y =	140	, Adjust time sample =	0	, Adjust time choice =	0	, Hit part sample =	1	, Hit part choice =	1
16	,Trial	No.	=	,13,	Timenow	=	,9179"	, Sample pic =	15	, Choice pic =	15	, Location =	13	, Body part =	Head	, First touch sample = c	, Sample touch detail =	-	, Sample hit time =	2	, Choice = C,	Answer =	Head	, Answer detail =	-	, RT1 =	797	, RT2 =	668	, Touch sample X =	386	, Touch sample Y =	141	, Touch choice X =	401	, Touch choice Y =	185	, Adjust time sample =	0	, Adjust time choice =	0	, Hit part sample =	1	, Hit part choice =	1
16	,Trial	No.	=	,14,	Timenow	=	,91714"	, Sample pic =	12	, Choice pic =	12	, Location =	16	, Body part =	Head	, First touch sample = c	, Sample touch detail =	-	, Sample hit time =	1	, Choice = W,	Answer =	Arm	, Answer detail =	Left	, RT1 =	920	, RT2 =	1268	, Touch sample X =	247	, Touch sample Y =	102	, Touch choice X =	187	, Touch choice Y =	106	, Adjust time sample =	0	, Adjust time choice =	0	, Hit part sample =	1	, Hit part choice =	1
16	,Trial	No.	=	,15,	Timenow	=	,91720"	, Sample pic =	BB	, Choice pic =	AA	, Location =	5	, Body part =	Leg	, First touch sample = w	, Sample touch detail =	Left	, Sample hit time =	3	, Choice = C,	Answer =	Leg	, Answer detail =	Left	, RT1 =	1024	, RT2 =	810	, Touch sample X =	189	, Touch sample Y =	355	, Touch choice X =	136	, Touch choice Y =	377	, Adjust time sample =	0	, Adjust time choice =	0	, Hit part sample =	1	, Hit part choice =	1
16	,Trial	No.	=	,16,	Timenow	=	,91725"	, Sample pic =	2	, Choice pic =	2	, Location =	10	, Body part =	Arm	, First touch sample = w	, Sample touch detail =	Right	, Sample hit time =	4	, Choice = C,	Answer =	Arm	, Answer detail =	Right	, RT1 =	1435	, RT2 =	641	, Touch sample X =	365	, Touch sample Y =	199	, Touch choice X =	364	, Touch choice Y =	201	, Adjust time sample =	0	, Adjust time choice =	0	, Hit part sample =	1	, Hit part choice =	1
16	,Trial	No.	=	,17,	Timenow	=	,91731"	, Sample pic =	12	, Choice pic =	12	, Location =	6	, Body part =	Arm	, First touch sample = c	, Sample touch detail =	Right	, Sample hit time =	3	, Choice = C,	Answer =	Arm	, Answer detail =	Right	, RT1 =	782	, RT2 =	711	, Touch sample X =	322	, Touch sample Y =	122	, Touch choice X =	311	, Touch choice Y =	96	, Adjust time sample =	0	, Adjust time choice =	0	, Hit part sample =	1	, Hit part choice =	1
16	,Trial	No.	=	,18,	Timenow	=	,91735"	, Sample pic =	8	, Choice pic =	8	, Location =	2	, Body part =	Arm	, First touch sample = w	, Sample touch detail =	Right	, Sample hit time =	5	, Choice = C,	Answer =	Arm	, Answer detail =	Right	, RT1 =	1434	, RT2 =	562	, Touch sample X =	317	, Touch sample Y =	127	, Touch choice X =	342	, Touch choice Y =	118	, Adjust time sample =	0	, Adjust time choice =	0	, Hit part sample =	1	, Hit part choice =	1
16	,Trial	No.	=	,19,	Timenow	=	,91741"	, Sample pic =	16	, Choice pic =	16	, Location =	9	, Body part =	Torso	, First touch sample = c	, Sample touch detail =	-	, Sample hit time =	2	, Choice = C,	Answer =	Torso	, Answer detail =	-	, RT1 =	816	, RT2 =	593	, Touch sample X =	286	, Touch sample Y =	284	, Touch choice X =	301	, Touch choice Y =	281	, Adjust time sample =	0	, Adjust time choice =	0	, Hit part sample =	1	, Hit part choice =	1
16	,Trial	No.	=	,20,	Timenow	=	,91746"	, Sample pic =	NN	, Choice pic =	NN	, Location =	6	, Body part =	Arm	, First touch sample = w	, Sample touch detail =	Right	, Sample hit time =	2	, Choice = W,	Answer =	Leg	, Answer detail =	Right	, RT1 =	762	, RT2 =	822	, Touch sample X =	390	, Touch sample Y =	203	, Touch choice X =	373	, Touch choice Y =	326	, Adjust time sample =	0	, Adjust time choice =	0	, Hit part sample =	1	, Hit part choice =	1
16	,Trial	No.	=	,21,	Timenow	=	,91751"	, Sample pic =	15	, Choice pic =	15	, Location =	13	, Body part =	Torso	, First touch sample = c	, Sample touch detail =	-	, Sample hit time =	2	, Choice = C,	Answer =	Torso	, Answer detail =	-	, RT1 =	909	, RT2 =	579	, Touch sample X =	211	, Touch sample Y =	171	, Touch choice X =	229	, Touch choice Y =	148	, Adjust time sample =	0	, Adjust time choice =	0	, Hit part sample =	1	, Hit part choice =	1
16	,Trial	No.	=	,22,	Timenow	=	,91756"	, Sample pic =	1	, Choice pic =	1	, Location =	2	, Body part =	Torso	, First touch sample = c	, Sample touch detail =	-	, Sample hit time =	1	, Choice = C,	Answer =	Torso	, Answer detail =	-	, RT1 =	500	, RT2 =	603	, Touch sample X =	222	, Touch sample Y =	279	, Touch choice X =	225	, Touch choice Y =	289	, Adjust time sample =	0	, Adjust time choice =	0	, Hit part sample =	1	, Hit part choice =	1
16	,Trial	No.	=	,23,	Timenow	=	,9181"	, Sample pic =	12	, Choice pic =	12	, Location =	7	, Body part =	Torso	, First touch sample = c	, Sample touch detail =	-	, Sample hit time =	2	, Choice = C,	Answer =	Torso	, Answer detail =	-	, RT1 =	763	, RT2 =	527	, Touch sample X =	221	, Touch sample Y =	191	, Touch choice X =	231	, Touch choice Y =	212	, Adjust time sample =	0	, Adjust time choice =	0	, Hit part sample =	1	, Hit part choice =	1
16	,Trial	No.	=	,24,	Timenow	=	,9187"	, Sample pic =	BB	, Choice pic =	AA	, Location =	10	, Body part =	Arm	, First touch sample = w	, Sample touch detail =	Right	, Sample hit time =	3	, Choice = C,	Answer =	Arm	, Answer detail =	Right	, RT1 =	1245	, RT2 =	1552	, Touch sample X =	416	, Touch sample Y =	254	, Touch choice X =	377	, Touch choice Y =	224	, Adjust time sample =	0	, Adjust time choice =	0	, Hit part sample =	1	, Hit part choice =	1
16	,Trial	No.	=	,25,	Timenow	=	,91813"	, Sample pic =	16	, Choice pic =	16	, Location =	1	, Body part =	Head	, First touch sample = c	, Sample touch detail =	-	, Sample hit time =	1	, Choice = C,	Answer =	Head	, Answer detail =	-	, RT1 =	707	, RT2 =	704	, Touch sample X =	301	, Touch sample Y =	146	, Touch choice X =	308	, Touch choice Y =	162	, Adjust time sample =	0	, Adjust time choice =	0	, Hit part sample =	1	, Hit part choice =	1
16	,Trial	No.	=	,26,	Timenow	=	,91817"	, Sample pic =	18	, Choice pic =	18	, Location =	11	, Body part =	Leg	, First touch sample = w	, Sample touch detail =	Left	, Sample hit time =	2	, Choice = C,	Answer =	Leg	, Answer detail =	Left	, RT1 =	664	, RT2 =	748	, Touch sample X =	190	, Touch sample Y =	328	, Touch choice X =	165	, Touch choice Y =	335	, Adjust time sample =	0	, Adjust time choice =	0	, Hit part sample =	1	, Hit part choice =	1
16	,Trial	No.	=	,27,	Timenow	=	,91822"	, Sample pic =	12	, Choice pic =	12	, Location =	9	, Body part =	Leg	, First touch sample = w	, Sample touch detail =	Left	, Sample hit time =	4	, Choice = C,	Answer =	Leg	, Answer detail =	Right	, RT1 =	1459	, RT2 =	718	, Touch sample X =	205	, Touch sample Y =	359	, Touch choice X =	285	, Touch choice Y =	383	, Adjust time sample =	0	, Adjust time choice =	0	, Hit part sample =	1	, Hit part choice =	1
16	,Trial	No.	=	,28,	Timenow	=	,91828"	, Sample pic =	16	, Choice pic =	16	, Location =	12	, Body part =	Leg	, First touch sample = w	, Sample touch detail =	Right	, Sample hit time =	4	, Choice = C,	Answer =	Leg	, Answer detail =	Right	, RT1 =	1175	, RT2 =	594	, Touch sample X =	343	, Touch sample Y =	424	, Touch choice X =	345	, Touch choice Y =	411	, Adjust time sample =	0	, Adjust time choice =	0	, Hit part sample =	1	, Hit part choice =	1
16	,Trial	No.	=	,29,	Timenow	=	,91833"	, Sample pic =	NN	, Choice pic =	NN	, Location =	3	, Body part =	Torso	, First touch sample = c	, Sample touch detail =	-	, Sample hit time =	2	, Choice = C,	Answer =	Torso	, Answer detail =	-	, RT1 =	967	, RT2 =	812	, Touch sample X =	245	, Touch sample Y =	233	, Touch choice X =	275	, Touch choice Y =	263	, Adjust time sample =	0	, Adjust time choice =	0	, Hit part sample =	1	, Hit part choice =	1
16	,Trial	No.	=	,30,	Timenow	=	,91838"	, Sample pic =	2	, Choice pic =	2	, Location =	11	, Body part =	Head	, First touch sample = w	, Sample touch detail =	-	, Sample hit time =	6	, Choice = C,	Answer =	Head	, Answer detail =	-	, RT1 =	2123	, RT2 =	546	, Touch sample X =	230	, Touch sample Y =	98	, Touch choice X =	225	, Touch choice Y =	107	, Adjust time sample =	0	, Adjust time choice =	0	, Hit part sample =	1	, Hit part choice =	1
16	,Trial	No.	=	,31,	Timenow	=	,91844"	, Sample pic =	18	, Choice pic =	18	, Location =	12	, Body part =	Torso	, First touch sample = c	, Sample touch detail =	-	, Sample hit time =	1	, Choice = C,	Answer =	Torso	, Answer detail =	-	, RT1 =	522	, RT2 =	537	, Touch sample X =	248	, Touch sample Y =	234	, Touch choice X =	229	, Touch choice Y =	263	, Adjust time sample =	0	, Adjust time choice =	0	, Hit part sample =	1	, Hit part choice =	1
16	,Trial	No.	=	,32,	Timenow	=	,91848"	, Sample pic =	2	, Choice pic =	2	, Location =	9	, Body part =	Torso	, First touch sample = c	, Sample touch detail =	-	, Sample hit time =	1	, Choice = C,	Answer =	Torso	, Answer detail =	-	, RT1 =	738	, RT2 =	649	, Touch sample X =	183	, Touch sample Y =	190	, Touch choice X =	216	, Touch choice Y =	198	, Adjust time sample =	0	, Adjust time choice =	0	, Hit part sample =	1	, Hit part choice =	1
16	,Trial	No.	=	,33,	Timenow	=	,91853"	, Sample pic =	2	, Choice pic =	2	, Location =	7	, Body part =	Leg	, First touch sample = c	, Sample touch detail =	Left	, Sample hit time =	1	, Choice = C,	Answer =	Leg	, Answer detail =	Left	, RT1 =	535	, RT2 =	1226	, Touch sample X =	179	, Touch sample Y =	252	, Touch choice X =	185	, Touch choice Y =	321	, Adjust time sample =	0	, Adjust time choice =	0	, Hit part sample =	1	, Hit part choice =	1
16	,Trial	No.	=	,34,	Timenow	=	,91858"	, Sample pic =	3	, Choice pic =	3	, Location =	8	, Body part =	Torso	, First touch sample = w	, Sample touch detail =	-	, Sample hit time =	2	, Choice = C,	Answer =	Torso	, Answer detail =	-	, RT1 =	601	, RT2 =	646	, Touch sample X =	228	, Touch sample Y =	148	, Touch choice X =	178	, Touch choice Y =	180	, Adjust time sample =	0	, Adjust time choice =	0	, Hit part sample =	1	, Hit part choice =	1
16	,Trial	No.	=	,35,	Timenow	=	,9192"	, Sample pic =	BB	, Choice pic =	AA	, Location =	1	, Body part =	Head	, First touch sample = w	, Sample touch detail =	-	, Sample hit time =	2	, Choice = C,	Answer =	Head	, Answer detail =	-	, RT1 =	644	, RT2 =	558	, Touch sample X =	292	, Touch sample Y =	141	, Touch choice X =	298	, Touch choice Y =	183	, Adjust time sample =	0	, Adjust time choice =	0	, Hit part sample =	1	, Hit part choice =	1
16	,Trial	No.	=	,36,	Timenow	=	,9197"	, Sample pic =	18	, Choice pic =	18	, Location =	15	, Body part =	Arm	, First touch sample = c	, Sample touch detail =	Right	, Sample hit time =	4	, Choice = C,	Answer =	Arm	, Answer detail =	Right	, RT1 =	785	, RT2 =	557	, Touch sample X =	377	, Touch sample Y =	263	, Touch choice X =	380	, Touch choice Y =	270	, Adjust time sample =	0	, Adjust time choice =	0	, Hit part sample =	1	, Hit part choice =	1
16	,Trial	No.	=	,37,	Timenow	=	,91912"	, Sample pic =	3	, Choice pic =	3	, Location =	16	, Body part =	Head	, First touch sample = c	, Sample touch detail =	-	, Sample hit time =	2	, Choice = C,	Answer =	Head	, Answer detail =	-	, RT1 =	1162	, RT2 =	518	, Touch sample X =	344	, Touch sample Y =	169	, Touch choice X =	326	, Touch choice Y =	143	, Adjust time sample =	0	, Adjust time choice =	0	, Hit part sample =	1	, Hit part choice =	1
16	,Trial	No.	=	,38,	Timenow	=	,91917"	, Sample pic =	15	, Choice pic =	15	, Location =	15	, Body part =	Arm	, First touch sample = c	, Sample touch detail =	Left	, Sample hit time =	4	, Choice = W,	Answer =	Leg	, Answer detail =	Right	, RT1 =	766	, RT2 =	594	, Touch sample X =	296	, Touch sample Y =	267	, Touch choice X =	164	, Touch choice Y =	312	, Adjust time sample =	0	, Adjust time choice =	0	, Hit part sample =	1	, Hit part choice =	1
16	,Trial	No.	=	,39,	Timenow	=	,91922"	, Sample pic =	NN	, Choice pic =	NN	, Location =	3	, Body part =	Head	, First touch sample = c	, Sample touch detail =	-	, Sample hit time =	2	, Choice = C,	Answer =	Head	, Answer detail =	-	, RT1 =	782	, RT2 =	709	, Touch sample X =	237	, Touch sample Y =	103	, Touch choice X =	253	, Touch choice Y =	132	, Adjust time sample =	0	, Adjust time choice =	0	, Hit part sample =	1	, Hit part choice =	1
16	,Trial	No.	=	,40,	Timenow	=	,91927"	, Sample pic =	15	, Choice pic =	15	, Location =	4	, Body part =	Leg	, First touch sample = c	, Sample touch detail =	Right	, Sample hit time =	3	, Choice = C,	Answer =	Leg	, Answer detail =	Right	, RT1 =	746	, RT2 =	565	, Touch sample X =	163	, Touch sample Y =	300	, Touch choice X =	174	, Touch choice Y =	323	, Adjust time sample =	0	, Adjust time choice =	0	, Hit part sample =	1	, Hit part choice =	1
16	,Trial	No.	=	,41,	Timenow	=	,91931"	, Sample pic =	4	, Choice pic =	4	, Location =	13	, Body part =	Head	, First touch sample = c	, Sample touch detail =	-	, Sample hit time =	2	, Choice = C,	Answer =	Head	, Answer detail =	-	, RT1 =	813	, RT2 =	709	, Touch sample X =	58	, Touch sample Y =	186	, Touch choice X =	72	, Touch choice Y =	184	, Adjust time sample =	0	, Adjust time choice =	0	, Hit part sample =	1	, Hit part choice =	1
16	,Trial	No.	=	,42,	Timenow	=	,91936"	, Sample pic =	8	, Choice pic =	8	, Location =	5	, Body part =	Head	, First touch sample = c	, Sample touch detail =	-	, Sample hit time =	1	, Choice = C,	Answer =	Head	, Answer detail =	-	, RT1 =	672	, RT2 =	569	, Touch sample X =	225	, Touch sample Y =	122	, Touch choice X =	239	, Touch choice Y =	147	, Adjust time sample =	0	, Adjust time choice =	0	, Hit part sample =	1	, Hit part choice =	1
16	,Trial	No.	=	,43,	Timenow	=	,91940"	, Sample pic =	8	, Choice pic =	8	, Location =	6	, Body part =	Leg	, First touch sample = c	, Sample touch detail =	Left	, Sample hit time =	3	, Choice = C,	Answer =	Leg	, Answer detail =	Left	, RT1 =	768	, RT2 =	821	, Touch sample X =	207	, Touch sample Y =	380	, Touch choice X =	200	, Touch choice Y =	425	, Adjust time sample =	0	, Adjust time choice =	0	, Hit part sample =	1	, Hit part choice =	1
16	,Trial	No.	=	,44,	Timenow	=	,91945"	, Sample pic =	4	, Choice pic =	4	, Location =	8	, Body part =	Torso	, First touch sample = c	, Sample touch detail =	-	, Sample hit time =	1	, Choice = C,	Answer =	Torso	, Answer detail =	-	, RT1 =	477	, RT2 =	611	, Touch sample X =	249	, Touch sample Y =	209	, Touch choice X =	270	, Touch choice Y =	160	, Adjust time sample =	0	, Adjust time choice =	0	, Hit part sample =	1	, Hit part choice =	1
17	,Trial	No.	=	,1,	Timenow	=	,92033"	, Sample pic =	12	, Choice pic =	12	, Location =	12	, Body part =	Arm	, First touch sample = w	, Sample touch detail =	Right	, Sample hit time =	4	, Choice = W,	Answer =	Head	, Answer detail =	-	, RT1 =	1291	, RT2 =	647	, Touch sample X =	341	, Touch sample Y =	83	, Touch choice X =	288	, Touch choice Y =	98	, Adjust time sample =	0	, Adjust time choice =	0	, Hit part sample =	1	, Hit part choice =	1
17	,Trial	No.	=	,2,	Timenow	=	,92039"	, Sample pic =	2	, Choice pic =	2	, Location =	5	, Body part =	Torso	, First touch sample = w	, Sample touch detail =	-	, Sample hit time =	3	, Choice = C,	Answer =	Torso	, Answer detail =	-	, RT1 =	1113	, RT2 =	525	, Touch sample X =	200	, Touch sample Y =	174	, Touch choice X =	216	, Touch choice Y =	208	, Adjust time sample =	0	, Adjust time choice =	0	, Hit part sample =	1	, Hit part choice =	1
17	,Trial	No.	=	,3,	Timenow	=	,92044"	, Sample pic =	8	, Choice pic =	8	, Location =	13	, Body part =	Leg	, First touch sample = c	, Sample touch detail =	Left	, Sample hit time =	1	, Choice = W,	Answer =	Arm	, Answer detail =	Right	, RT1 =	513	, RT2 =	831	, Touch sample X =	179	, Touch sample Y =	373	, Touch choice X =	353	, Touch choice Y =	103	, Adjust time sample =	0	, Adjust time choice =	0	, Hit part sample =	1	, Hit part choice =	1
17	,Trial	No.	=	,4,	Timenow	=	,92049"	, Sample pic =	DD	, Choice pic =	CC	, Location =	11	, Body part =	Torso	, First touch sample = c	, Sample touch detail =	-	, Sample hit time =	2	, Choice = C,	Answer =	Torso	, Answer detail =	-	, RT1 =	531	, RT2 =	648	, Touch sample X =	200	, Touch sample Y =	270	, Touch choice X =	271	, Touch choice Y =	255	, Adjust time sample =	1	, Adjust time choice =	0	, Hit part sample =	1	, Hit part choice =	1
17	,Trial	No.	=	,5,	Timenow	=	,92054"	, Sample pic =	3	, Choice pic =	3	, Location =	15	, Body part =	Head	, First touch sample = w	, Sample touch detail =	-	, Sample hit time =	7	, Choice = C,	Answer =	Head	, Answer detail =	-	, RT1 =	1786	, RT2 =	637	, Touch sample X =	365	, Touch sample Y =	147	, Touch choice X =	351	, Touch choice Y =	144	, Adjust time sample =	0	, Adjust time choice =	0	, Hit part sample =	1	, Hit part choice =	1
17	,Trial	No.	=	,6,	Timenow	=	,92059"	, Sample pic =	8	, Choice pic =	8	, Location =	8	, Body part =	Torso	, First touch sample = c	, Sample touch detail =	-	, Sample hit time =	1	, Choice = W,	Answer =	Leg	, Answer detail =	Left	, RT1 =	454	, RT2 =	833	, Touch sample X =	255	, Touch sample Y =	246	, Touch choice X =	173	, Touch choice Y =	418	, Adjust time sample =	0	, Adjust time choice =	0	, Hit part sample =	1	, Hit part choice =	1
17	,Trial	No.	=	,7,	Timenow	=	,9215"	, Sample pic =	2	, Choice pic =	2	, Location =	6	, Body part =	Arm	, First touch sample = w	, Sample touch detail =	Right	, Sample hit time =	6	, Choice = C,	Answer =	Arm	, Answer detail =	Right	, RT1 =	1147	, RT2 =	701	, Touch sample X =	374	, Touch sample Y =	188	, Touch choice X =	346	, Touch choice Y =	156	, Adjust time sample =	1	, Adjust time choice =	0	, Hit part sample =	1	, Hit part choice =	1
17	,Trial	No.	=	,8,	Timenow	=	,92110"	, Sample pic =	DD	, Choice pic =	CC	, Location =	14	, Body part =	Head	, First touch sample = c	, Sample touch detail =	-	, Sample hit time =	4	, Choice = C,	Answer =	Head	, Answer detail =	-	, RT1 =	742	, RT2 =	1733	, Touch sample X =	241	, Touch sample Y =	162	, Touch choice X =	212	, Touch choice Y =	167	, Adjust time sample =	0	, Adjust time choice =	0	, Hit part sample =	1	, Hit part choice =	1
17	,Trial	No.	=	,9,	Timenow	=	,92116"	, Sample pic =	18	, Choice pic =	18	, Location =	2	, Body part =	Head	, First touch sample = c	, Sample touch detail =	-	, Sample hit time =	2	, Choice = C,	Answer =	Head	, Answer detail =	-	, RT1 =	1016	, RT2 =	533	, Touch sample X =	269	, Touch sample Y =	133	, Touch choice X =	244	, Touch choice Y =	142	, Adjust time sample =	0	, Adjust time choice =	0	, Hit part sample =	1	, Hit part choice =	1
17	,Trial	No.	=	,10,	Timenow	=	,92121"	, Sample pic =	4	, Choice pic =	4	, Location =	1	, Body part =	Leg	, First touch sample = w	, Sample touch detail =	Right	, Sample hit time =	6	, Choice = C,	Answer =	Leg	, Answer detail =	Right	, RT1 =	1562	, RT2 =	4796	, Touch sample X =	393	, Touch sample Y =	316	, Touch choice X =	397	, Touch choice Y =	344	, Adjust time sample =	0	, Adjust time choice =	0	, Hit part sample =	1	, Hit part choice =	1
17	,Trial	No.	=	,11,	Timenow	=	,92130"	, Sample pic =	12	, Choice pic =	12	, Location =	16	, Body part =	Torso	, First touch sample = c	, Sample touch detail =	-	, Sample hit time =	2	, Choice = C,	Answer =	Torso	, Answer detail =	-	, RT1 =	742	, RT2 =	517	, Touch sample X =	231	, Touch sample Y =	161	, Touch choice X =	198	, Touch choice Y =	224	, Adjust time sample =	0	, Adjust time choice =	0	, Hit part sample =	1	, Hit part choice =	1
17	,Trial	No.	=	,12,	Timenow	=	,92135"	, Sample pic =	3	, Choice pic =	3	, Location =	3	, Body part =	Arm	, First touch sample = c	, Sample touch detail =	Left	, Sample hit time =	2	, Choice = C,	Answer =	Arm	, Answer detail =	Left	, RT1 =	680	, RT2 =	761	, Touch sample X =	258	, Touch sample Y =	307	, Touch choice X =	284	, Touch choice Y =	292	, Adjust time sample =	0	, Adjust time choice =	0	, Hit part sample =	1	, Hit part choice =	1
17	,Trial	No.	=	,13,	Timenow	=	,92139"	, Sample pic =	DD	, Choice pic =	CC	, Location =	10	, Body part =	Leg	, First touch sample = c	, Sample touch detail =	Right	, Sample hit time =	3	, Choice = C,	Answer =	Leg	, Answer detail =	Right	, RT1 =	744	, RT2 =	587	, Touch sample X =	273	, Touch sample Y =	389	, Touch choice X =	310	, Touch choice Y =	423	, Adjust time sample =	0	, Adjust time choice =	0	, Hit part sample =	1	, Hit part choice =	1
17	,Trial	No.	=	,14,	Timenow	=	,92144"	, Sample pic =	8	, Choice pic =	8	, Location =	1	, Body part =	Head	, First touch sample = c	, Sample touch detail =	-	, Sample hit time =	2	, Choice = C,	Answer =	Head	, Answer detail =	-	, RT1 =	713	, RT2 =	607	, Touch sample X =	235	, Touch sample Y =	146	, Touch choice X =	238	, Touch choice Y =	158	, Adjust time sample =	0	, Adjust time choice =	0	, Hit part sample =	1	, Hit part choice =	1
17	,Trial	No.	=	,15,	Timenow	=	,92149"	, Sample pic =	4	, Choice pic =	4	, Location =	14	, Body part =	Arm	, First touch sample = c	, Sample touch detail =	Right	, Sample hit time =	3	, Choice = W,	Answer =	Leg	, Answer detail =	Right	, RT1 =	511	, RT2 =	1332	, Touch sample X =	156	, Touch sample Y =	308	, Touch choice X =	396	, Touch choice Y =	322	, Adjust time sample =	0	, Adjust time choice =	0	, Hit part sample =	1	, Hit part choice =	1
17	,Trial	No.	=	,16,	Timenow	=	,92154"	, Sample pic =	15	, Choice pic =	15	, Location =	12	, Body part =	Arm	, First touch sample = c	, Sample touch detail =	Right	, Sample hit time =	2	, Choice = C,	Answer =	Arm	, Answer detail =	Left	, RT1 =	931	, RT2 =	529	, Touch sample X =	366	, Touch sample Y =	287	, Touch choice X =	304	, Touch choice Y =	262	, Adjust time sample =	1	, Adjust time choice =	0	, Hit part sample =	1	, Hit part choice =	1
17	,Trial	No.	=	,17,	Timenow	=	,92159"	, Sample pic =	2	, Choice pic =	2	, Location =	3	, Body part =	Leg	, First touch sample = c	, Sample touch detail =	Left	, Sample hit time =	1	, Choice = C,	Answer =	Leg	, Answer detail =	Left	, RT1 =	528	, RT2 =	1018	, Touch sample X =	172	, Touch sample Y =	269	, Touch choice X =	172	, Touch choice Y =	338	, Adjust time sample =	0	, Adjust time choice =	0	, Hit part sample =	1	, Hit part choice =	1
17	,Trial	No.	=	,18,	Timenow	=	,9224"	, Sample pic =	15	, Choice pic =	15	, Location =	9	, Body part =	Leg	, First touch sample = c	, Sample touch detail =	Right	, Sample hit time =	2	, Choice = C,	Answer =	Leg	, Answer detail =	Right	, RT1 =	757	, RT2 =	610	, Touch sample X =	153	, Touch sample Y =	310	, Touch choice X =	179	, Touch choice Y =	298	, Adjust time sample =	0	, Adjust time choice =	0	, Hit part sample =	1	, Hit part choice =	1
17	,Trial	No.	=	,19,	Timenow	=	,9228"	, Sample pic =	MM	, Choice pic =	MM	, Location =	14	, Body part =	Leg	, First touch sample = c	, Sample touch detail =	Left	, Sample hit time =	4	, Choice = C,	Answer =	Leg	, Answer detail =	Left	, RT1 =	892	, RT2 =	611	, Touch sample X =	263	, Touch sample Y =	407	, Touch choice X =	259	, Touch choice Y =	404	, Adjust time sample =	0	, Adjust time choice =	0	, Hit part sample =	1	, Hit part choice =	1
17	,Trial	No.	=	,20,	Timenow	=	,92213"	, Sample pic =	1	, Choice pic =	1	, Location =	4	, Body part =	Leg	, First touch sample = w	, Sample touch detail =	Left	, Sample hit time =	7	, Choice = W,	Answer =	Arm	, Answer detail =	Right	, RT1 =	1723	, RT2 =	1212	, Touch sample X =	114	, Touch sample Y =	368	, Touch choice X =	364	, Touch choice Y =	301	, Adjust time sample =	0	, Adjust time choice =	0	, Hit part sample =	1	, Hit part choice =	1
17	,Trial	No.	=	,21,	Timenow	=	,92220"	, Sample pic =	16	, Choice pic =	16	, Location =	5	, Body part =	Torso	, First touch sample = w	, Sample touch detail =	-	, Sample hit time =	7	, Choice = C,	Answer =	Torso	, Answer detail =	-	, RT1 =	2314	, RT2 =	629	, Touch sample X =	296	, Touch sample Y =	326	, Touch choice X =	281	, Touch choice Y =	286	, Adjust time sample =	0	, Adjust time choice =	0	, Hit part sample =	1	, Hit part choice =	1
17	,Trial	No.	=	,22,	Timenow	=	,92226"	, Sample pic =	16	, Choice pic =	16	, Location =	7	, Body part =	Arm	, First touch sample = c	, Sample touch detail =	Right	, Sample hit time =	2	, Choice = C,	Answer =	Arm	, Answer detail =	Right	, RT1 =	773	, RT2 =	537	, Touch sample X =	387	, Touch sample Y =	166	, Touch choice X =	392	, Touch choice Y =	172	, Adjust time sample =	0	, Adjust time choice =	0	, Hit part sample =	1	, Hit part choice =	1
17	,Trial	No.	=	,23,	Timenow	=	,92231"	, Sample pic =	3	, Choice pic =	3	, Location =	2	, Body part =	Torso	, First touch sample = c	, Sample touch detail =	-	, Sample hit time =	1	, Choice = W,	Answer =	Arm	, Answer detail =	Left	, RT1 =	659	, RT2 =	701	, Touch sample X =	182	, Touch sample Y =	179	, Touch choice X =	261	, Touch choice Y =	224	, Adjust time sample =	0	, Adjust time choice =	0	, Hit part sample =	1	, Hit part choice =	1
17	,Trial	No.	=	,24,	Timenow	=	,92236"	, Sample pic =	MM	, Choice pic =	MM	, Location =	15	, Body part =	Arm	, First touch sample = w	, Sample touch detail =	Left	, Sample hit time =	7	, Choice = C,	Answer =	Arm	, Answer detail =	Right	, RT1 =	1557	, RT2 =	569	, Touch sample X =	161	, Touch sample Y =	192	, Touch choice X =	300	, Touch choice Y =	121	, Adjust time sample =	0	, Adjust time choice =	0	, Hit part sample =	1	, Hit part choice =	1
17	,Trial	No.	=	,25,	Timenow	=	,92242"	, Sample pic =	2	, Choice pic =	2	, Location =	9	, Body part =	Head	, First touch sample = w	, Sample touch detail =	-	, Sample hit time =	2	, Choice = C,	Answer =	Head	, Answer detail =	-	, RT1 =	817	, RT2 =	1879	, Touch sample X =	212	, Touch sample Y =	70	, Touch choice X =	220	, Touch choice Y =	76	, Adjust time sample =	0	, Adjust time choice =	0	, Hit part sample =	1	, Hit part choice =	1
17	,Trial	No.	=	,26,	Timenow	=	,92247"	, Sample pic =	18	, Choice pic =	18	, Location =	4	, Body part =	Torso	, First touch sample = c	, Sample touch detail =	-	, Sample hit time =	4	, Choice = C,	Answer =	Torso	, Answer detail =	-	, RT1 =	694	, RT2 =	663	, Touch sample X =	243	, Touch sample Y =	255	, Touch choice X =	255	, Touch choice Y =	254	, Adjust time sample =	0	, Adjust time choice =	0	, Hit part sample =	1	, Hit part choice =	1
17	,Trial	No.	=	,27,	Timenow	=	,92252"	, Sample pic =	12	, Choice pic =	12	, Location =	13	, Body part =	Head	, First touch sample = c	, Sample touch detail =	-	, Sample hit time =	2	, Choice = C,	Answer =	Head	, Answer detail =	-	, RT1 =	871	, RT2 =	723	, Touch sample X =	249	, Touch sample Y =	70	, Touch choice X =	242	, Touch choice Y =	85	, Adjust time sample =	0	, Adjust time choice =	0	, Hit part sample =	1	, Hit part choice =	1
17	,Trial	No.	=	,28,	Timenow	=	,92257"	, Sample pic =	16	, Choice pic =	16	, Location =	16	, Body part =	Leg	, First touch sample = w	, Sample touch detail =	Left	, Sample hit time =	7	, Choice = W,	Answer =	Arm	, Answer detail =	Right	, RT1 =	1833	, RT2 =	718	, Touch sample X =	204	, Touch sample Y =	335	, Touch choice X =	380	, Touch choice Y =	205	, Adjust time sample =	0	, Adjust time choice =	0	, Hit part sample =	1	, Hit part choice =	1
17	,Trial	No.	=	,29,	Timenow	=	,9233"	, Sample pic =	18	, Choice pic =	18	, Location =	10	, Body part =	Leg	, First touch sample = c	, Sample touch detail =	Left	, Sample hit time =	3	, Choice = C,	Answer =	Leg	, Answer detail =	Left	, RT1 =	928	, RT2 =	566	, Touch sample X =	183	, Touch sample Y =	324	, Touch choice X =	175	, Touch choice Y =	333	, Adjust time sample =	0	, Adjust time choice =	0	, Hit part sample =	1	, Hit part choice =	1
17	,Trial	No.	=	,30,	Timenow	=	,9238"	, Sample pic =	MM	, Choice pic =	MM	, Location =	11	, Body part =	Head	, First touch sample = c	, Sample touch detail =	-	, Sample hit time =	1	, Choice = C,	Answer =	Head	, Answer detail =	-	, RT1 =	687	, RT2 =	593	, Touch sample X =	242	, Touch sample Y =	164	, Touch choice X =	247	, Touch choice Y =	122	, Adjust time sample =	0	, Adjust time choice =	0	, Hit part sample =	1	, Hit part choice =	1
17	,Trial	No.	=	,31,	Timenow	=	,92312"	, Sample pic =	4	, Choice pic =	4	, Location =	3	, Body part =	Head	, First touch sample = c	, Sample touch detail =	-	, Sample hit time =	1	, Choice = C,	Answer =	Head	, Answer detail =	-	, RT1 =	755	, RT2 =	787	, Touch sample X =	73	, Touch sample Y =	141	, Touch choice X =	74	, Touch choice Y =	205	, Adjust time sample =	0	, Adjust time choice =	0	, Hit part sample =	1	, Hit part choice =	1
17	,Trial	No.	=	,32,	Timenow	=	,92317"	, Sample pic =	15	, Choice pic =	15	, Location =	9	, Body part =	Head	, First touch sample = w	, Sample touch detail =	-	, Sample hit time =	2	, Choice = C,	Answer =	Head	, Answer detail =	-	, RT1 =	954	, RT2 =	1064	, Touch sample X =	401	, Touch sample Y =	185	, Touch choice X =	389	, Touch choice Y =	170	, Adjust time sample =	0	, Adjust time choice =	0	, Hit part sample =	1	, Hit part choice =	1
17	,Trial	No.	=	,33,	Timenow	=	,92322"	, Sample pic =	3	, Choice pic =	3	, Location =	4	, Body part =	Leg	, First touch sample = c	, Sample touch detail =	Right	, Sample hit time =	1	, Choice = W,	Answer =	Head	, Answer detail =	-	, RT1 =	239	, RT2 =	1976	, Touch sample X =	230	, Touch sample Y =	381	, Touch choice X =	333	, Touch choice Y =	139	, Adjust time sample =	0	, Adjust time choice =	0	, Hit part sample =	1	, Hit part choice =	1
17	,Trial	No.	=	,34,	Timenow	=	,92328"	, Sample pic =	4	, Choice pic =	4	, Location =	1	, Body part =	Torso	, First touch sample = c	, Sample touch detail =	-	, Sample hit time =	2	, Choice = C,	Answer =	Torso	, Answer detail =	-	, RT1 =	898	, RT2 =	937	, Touch sample X =	222	, Touch sample Y =	157	, Touch choice X =	212	, Touch choice Y =	216	, Adjust time sample =	0	, Adjust time choice =	0	, Hit part sample =	1	, Hit part choice =	1
17	,Trial	No.	=	,35,	Timenow	=	,92333"	, Sample pic =	DD	, Choice pic =	CC	, Location =	16	, Body part =	Arm	, First touch sample = w	, Sample touch detail =	Right	, Sample hit time =	2	, Choice = C,	Answer =	Arm	, Answer detail =	Right	, RT1 =	1028	, RT2 =	551	, Touch sample X =	289	, Touch sample Y =	86	, Touch choice X =	296	, Touch choice Y =	89	, Adjust time sample =	0	, Adjust time choice =	0	, Hit part sample =	1	, Hit part choice =	1
17	,Trial	No.	=	,36,	Timenow	=	,92338"	, Sample pic =	1	, Choice pic =	1	, Location =	5	, Body part =	Head	, First touch sample = w	, Sample touch detail =	-	, Sample hit time =	3	, Choice = C,	Answer =	Head	, Answer detail =	-	, RT1 =	922	, RT2 =	579	, Touch sample X =	248	, Touch sample Y =	182	, Touch choice X =	252	, Touch choice Y =	202	, Adjust time sample =	0	, Adjust time choice =	0	, Hit part sample =	1	, Hit part choice =	1
17	,Trial	No.	=	,37,	Timenow	=	,92343"	, Sample pic =	12	, Choice pic =	12	, Location =	8	, Body part =	Leg	, First touch sample = w	, Sample touch detail =	Right	, Sample hit time =	4	, Choice = C,	Answer =	Leg	, Answer detail =	Right	, RT1 =	1235	, RT2 =	649	, Touch sample X =	245	, Touch sample Y =	380	, Touch choice X =	252	, Touch choice Y =	403	, Adjust time sample =	0	, Adjust time choice =	0	, Hit part sample =	1	, Hit part choice =	1
17	,Trial	No.	=	,38,	Timenow	=	,92348"	, Sample pic =	16	, Choice pic =	16	, Location =	15	, Body part =	Head	, First touch sample = w	, Sample touch detail =	-	, Sample hit time =	3	, Choice = C,	Answer =	Head	, Answer detail =	-	, RT1 =	638	, RT2 =	1708	, Touch sample X =	334	, Touch sample Y =	128	, Touch choice X =	297	, Touch choice Y =	166	, Adjust time sample =	1	, Adjust time choice =	0	, Hit part sample =	1	, Hit part choice =	1
17	,Trial	No.	=	,39,	Timenow	=	,92354"	, Sample pic =	15	, Choice pic =	15	, Location =	12	, Body part =	Torso	, First touch sample = w	, Sample touch detail =	-	, Sample hit time =	8	, Choice = C,	Answer =	Torso	, Answer detail =	-	, RT1 =	2425	, RT2 =	522	, Touch sample X =	180	, Touch sample Y =	144	, Touch choice X =	253	, Touch choice Y =	149	, Adjust time sample =	0	, Adjust time choice =	0	, Hit part sample =	1	, Hit part choice =	1
17	,Trial	No.	=	,40,	Timenow	=	,9240"	, Sample pic =	MM	, Choice pic =	MM	, Location =	6	, Body part =	Torso	, First touch sample = c	, Sample touch detail =	-	, Sample hit time =	3	, Choice = C,	Answer =	Torso	, Answer detail =	-	, RT1 =	819	, RT2 =	672	, Touch sample X =	283	, Touch sample Y =	295	, Touch choice X =	260	, Touch choice Y =	240	, Adjust time sample =	0	, Adjust time choice =	0	, Hit part sample =	1	, Hit part choice =	1
17	,Trial	No.	=	,41,	Timenow	=	,9244"	, Sample pic =	18	, Choice pic =	18	, Location =	8	, Body part =	Arm	, First touch sample = w	, Sample touch detail =	Left	, Sample hit time =	10	, Choice = C,	Answer =	Arm	, Answer detail =	Right	, RT1 =	2625	, RT2 =	632	, Touch sample X =	59	, Touch sample Y =	226	, Touch choice X =	423	, Touch choice Y =	274	, Adjust time sample =	0	, Adjust time choice =	0	, Hit part sample =	1	, Hit part choice =	1
17	,Trial	No.	=	,42,	Timenow	=	,92411"	, Sample pic =	8	, Choice pic =	8	, Location =	7	, Body part =	Arm	, First touch sample = w	, Sample touch detail =	Right	, Sample hit time =	5	, Choice = C,	Answer =	Arm	, Answer detail =	Right	, RT1 =	1585	, RT2 =	592	, Touch sample X =	345	, Touch sample Y =	79	, Touch choice X =	307	, Touch choice Y =	126	, Adjust time sample =	0	, Adjust time choice =	0	, Hit part sample =	1	, Hit part choice =	1
17	,Trial	No.	=	,43,	Timenow	=	,92416"	, Sample pic =	1	, Choice pic =	1	, Location =	13	, Body part =	Arm	, First touch sample = c	, Sample touch detail =	Right	, Sample hit time =	2	, Choice = C,	Answer =	Arm	, Answer detail =	Right	, RT1 =	773	, RT2 =	626	, Touch sample X =	405	, Touch sample Y =	309	, Touch choice X =	363	, Touch choice Y =	304	, Adjust time sample =	0	, Adjust time choice =	0	, Hit part sample =	1	, Hit part choice =	1
17	,Trial	No.	=	,44,	Timenow	=	,92421"	, Sample pic =	1	, Choice pic =	1	, Location =	11	, Body part =	Torso	, First touch sample = c	, Sample touch detail =	-	, Sample hit time =	1	, Choice = C,	Answer =	Torso	, Answer detail =	-	, RT1 =	484	, RT2 =	615	, Touch sample X =	222	, Touch sample Y =	319	, Touch choice X =	223	, Touch choice Y =	292	, Adjust time sample =	0	, Adjust time choice =	0	, Hit part sample =	1	, Hit part choice =	1
18	,Trial	No.	=	,1,	Timenow	=	,92510"	, Sample pic =	3	, Choice pic =	3	, Location =	3	, Body part =	Torso	, First touch sample = c	, Sample touch detail =	-	, Sample hit time =	1	, Choice = C,	Answer =	Torso	, Answer detail =	-	, RT1 =	655	, RT2 =	892	, Touch sample X =	170	, Touch sample Y =	173	, Touch choice X =	176	, Touch choice Y =	157	, Adjust time sample =	1	, Adjust time choice =	0	, Hit part sample =	1	, Hit part choice =	1
18	,Trial	No.	=	,2,	Timenow	=	,92515"	, Sample pic =	12	, Choice pic =	12	, Location =	4	, Body part =	Leg	, First touch sample = w	, Sample touch detail =	Left	, Sample hit time =	5	, Choice = C,	Answer =	Leg	, Answer detail =	Left	, RT1 =	947	, RT2 =	1252	, Touch sample X =	215	, Touch sample Y =	398	, Touch choice X =	190	, Touch choice Y =	352	, Adjust time sample =	0	, Adjust time choice =	0	, Hit part sample =	1	, Hit part choice =	1
18	,Trial	No.	=	,3,	Timenow	=	,92521"	, Sample pic =	12	, Choice pic =	12	, Location =	2	, Body part =	Head	, First touch sample = c	, Sample touch detail =	-	, Sample hit time =	1	, Choice = C,	Answer =	Head	, Answer detail =	-	, RT1 =	771	, RT2 =	560	, Touch sample X =	248	, Touch sample Y =	92	, Touch choice X =	255	, Touch choice Y =	95	, Adjust time sample =	0	, Adjust time choice =	0	, Hit part sample =	1	, Hit part choice =	1
18	,Trial	No.	=	,4,	Timenow	=	,92525"	, Sample pic =	3	, Choice pic =	3	, Location =	11	, Body part =	Leg	, First touch sample = c	, Sample touch detail =	Right	, Sample hit time =	1	, Choice = C,	Answer =	Leg	, Answer detail =	Left	, RT1 =	495	, RT2 =	612	, Touch sample X =	219	, Touch sample Y =	269	, Touch choice X =	114	, Touch choice Y =	292	, Adjust time sample =	0	, Adjust time choice =	0	, Hit part sample =	1	, Hit part choice =	1
18	,Trial	No.	=	,5,	Timenow	=	,92530"	, Sample pic =	FF	, Choice pic =	EE	, Location =	12	, Body part =	Leg	, First touch sample = w	, Sample touch detail =	Left	, Sample hit time =	4	, Choice = W,	Answer =	Torso	, Answer detail =	-	, RT1 =	1050	, RT2 =	755	, Touch sample X =	68	, Touch sample Y =	281	, Touch choice X =	289	, Touch choice Y =	275	, Adjust time sample =	0	, Adjust time choice =	0	, Hit part sample =	1	, Hit part choice =	1
18	,Trial	No.	=	,6,	Timenow	=	,92535"	, Sample pic =	15	, Choice pic =	15	, Location =	6	, Body part =	Torso	, First touch sample = c	, Sample touch detail =	-	, Sample hit time =	1	, Choice = C,	Answer =	Torso	, Answer detail =	-	, RT1 =	505	, RT2 =	686	, Touch sample X =	244	, Touch sample Y =	185	, Touch choice X =	243	, Touch choice Y =	159	, Adjust time sample =	0	, Adjust time choice =	0	, Hit part sample =	1	, Hit part choice =	1
18	,Trial	No.	=	,7,	Timenow	=	,92540"	, Sample pic =	2	, Choice pic =	2	, Location =	11	, Body part =	Head	, First touch sample = w	, Sample touch detail =	-	, Sample hit time =	3	, Choice = C,	Answer =	Head	, Answer detail =	-	, RT1 =	857	, RT2 =	508	, Touch sample X =	221	, Touch sample Y =	84	, Touch choice X =	237	, Touch choice Y =	80	, Adjust time sample =	1	, Adjust time choice =	0	, Hit part sample =	1	, Hit part choice =	1
18	,Trial	No.	=	,8,	Timenow	=	,92545"	, Sample pic =	4	, Choice pic =	4	, Location =	15	, Body part =	Arm	, First touch sample = w	, Sample touch detail =	Left	, Sample hit time =	6	, Choice = W,	Answer =	Torso	, Answer detail =	-	, RT1 =	1302	, RT2 =	1407	, Touch sample X =	90	, Touch sample Y =	355	, Touch choice X =	259	, Touch choice Y =	189	, Adjust time sample =	0	, Adjust time choice =	0	, Hit part sample =	1	, Hit part choice =	1
18	,Trial	No.	=	,9,	Timenow	=	,92552"	, Sample pic =	LL	, Choice pic =	LL	, Location =	14	, Body part =	Leg	, First touch sample = c	, Sample touch detail =	Right	, Sample hit time =	4	, Choice = C,	Answer =	Leg	, Answer detail =	Left	, RT1 =	782	, RT2 =	548	, Touch sample X =	262	, Touch sample Y =	378	, Touch choice X =	177	, Touch choice Y =	398	, Adjust time sample =	1	, Adjust time choice =	0	, Hit part sample =	1	, Hit part choice =	1
18	,Trial	No.	=	,10,	Timenow	=	,92556"	, Sample pic =	8	, Choice pic =	8	, Location =	11	, Body part =	Head	, First touch sample = w	, Sample touch detail =	-	, Sample hit time =	4	, Choice = C,	Answer =	Head	, Answer detail =	-	, RT1 =	1683	, RT2 =	595	, Touch sample X =	232	, Touch sample Y =	126	, Touch choice X =	258	, Touch choice Y =	138	, Adjust time sample =	0	, Adjust time choice =	0	, Hit part sample =	1	, Hit part choice =	1
18	,Trial	No.	=	,11,	Timenow	=	,9262"	, Sample pic =	2	, Choice pic =	2	, Location =	9	, Body part =	Arm	, First touch sample = c	, Sample touch detail =	Left	, Sample hit time =	1	, Choice = C,	Answer =	Arm	, Answer detail =	Right	, RT1 =	660	, RT2 =	563	, Touch sample X =	111	, Touch sample Y =	196	, Touch choice X =	368	, Touch choice Y =	195	, Adjust time sample =	0	, Adjust time choice =	0	, Hit part sample =	1	, Hit part choice =	1
18	,Trial	No.	=	,12,	Timenow	=	,9266"	, Sample pic =	12	, Choice pic =	12	, Location =	16	, Body part =	Torso	, First touch sample = c	, Sample touch detail =	-	, Sample hit time =	1	, Choice = C,	Answer =	Torso	, Answer detail =	-	, RT1 =	513	, RT2 =	561	, Touch sample X =	243	, Touch sample Y =	277	, Touch choice X =	216	, Touch choice Y =	243	, Adjust time sample =	0	, Adjust time choice =	0	, Hit part sample =	1	, Hit part choice =	1
18	,Trial	No.	=	,13,	Timenow	=	,92610"	, Sample pic =	15	, Choice pic =	15	, Location =	8	, Body part =	Arm	, First touch sample = w	, Sample touch detail =	Left	, Sample hit time =	2	, Choice = W,	Answer =	Leg	, Answer detail =	Right	, RT1 =	626	, RT2 =	568	, Touch sample X =	321	, Touch sample Y =	279	, Touch choice X =	160	, Touch choice Y =	345	, Adjust time sample =	0	, Adjust time choice =	0	, Hit part sample =	1	, Hit part choice =	1
18	,Trial	No.	=	,14,	Timenow	=	,92615"	, Sample pic =	LL	, Choice pic =	LL	, Location =	6	, Body part =	Arm	, First touch sample = w	, Sample touch detail =	Left	, Sample hit time =	3	, Choice = W,	Answer =	Torso	, Answer detail =	-	, RT1 =	832	, RT2 =	1205	, Touch sample X =	153	, Touch sample Y =	76	, Touch choice X =	249	, Touch choice Y =	296	, Adjust time sample =	0	, Adjust time choice =	0	, Hit part sample =	1	, Hit part choice =	1
18	,Trial	No.	=	,15,	Timenow	=	,92621"	, Sample pic =	18	, Choice pic =	18	, Location =	7	, Body part =	Head	, First touch sample = w	, Sample touch detail =	-	, Sample hit time =	2	, Choice = C,	Answer =	Head	, Answer detail =	-	, RT1 =	684	, RT2 =	506	, Touch sample X =	263	, Touch sample Y =	170	, Touch choice X =	240	, Touch choice Y =	166	, Adjust time sample =	0	, Adjust time choice =	0	, Hit part sample =	1	, Hit part choice =	1
18	,Trial	No.	=	,16,	Timenow	=	,92626"	, Sample pic =	15	, Choice pic =	15	, Location =	13	, Body part =	Leg	, First touch sample = c	, Sample touch detail =	Right	, Sample hit time =	2	, Choice = C,	Answer =	Leg	, Answer detail =	Right	, RT1 =	729	, RT2 =	670	, Touch sample X =	138	, Touch sample Y =	296	, Touch choice X =	178	, Touch choice Y =	315	, Adjust time sample =	0	, Adjust time choice =	0	, Hit part sample =	1	, Hit part choice =	1
18	,Trial	No.	=	,17,	Timenow	=	,92631"	, Sample pic =	16	, Choice pic =	16	, Location =	6	, Body part =	Torso	, First touch sample = c	, Sample touch detail =	-	, Sample hit time =	1	, Choice = C,	Answer =	Torso	, Answer detail =	-	, RT1 =	453	, RT2 =	648	, Touch sample X =	327	, Touch sample Y =	243	, Touch choice X =	287	, Touch choice Y =	320	, Adjust time sample =	0	, Adjust time choice =	0	, Hit part sample =	1	, Hit part choice =	1
18	,Trial	No.	=	,18,	Timenow	=	,92636"	, Sample pic =	3	, Choice pic =	3	, Location =	7	, Body part =	Head	, First touch sample = c	, Sample touch detail =	-	, Sample hit time =	1	, Choice = C,	Answer =	Head	, Answer detail =	-	, RT1 =	715	, RT2 =	504	, Touch sample X =	347	, Touch sample Y =	150	, Touch choice X =	347	, Touch choice Y =	155	, Adjust time sample =	0	, Adjust time choice =	0	, Hit part sample =	1	, Hit part choice =	1
18	,Trial	No.	=	,19,	Timenow	=	,92640"	, Sample pic =	FF	, Choice pic =	EE	, Location =	1	, Body part =	Torso	, First touch sample = c	, Sample touch detail =	-	, Sample hit time =	2	, Choice = C,	Answer =	Torso	, Answer detail =	-	, RT1 =	785	, RT2 =	936	, Touch sample X =	198	, Touch sample Y =	157	, Touch choice X =	322	, Touch choice Y =	308	, Adjust time sample =	0	, Adjust time choice =	0	, Hit part sample =	1	, Hit part choice =	1
18	,Trial	No.	=	,20,	Timenow	=	,92645"	, Sample pic =	3	, Choice pic =	3	, Location =	9	, Body part =	Arm	, First touch sample = c	, Sample touch detail =	Left	, Sample hit time =	1	, Choice = C,	Answer =	Arm	, Answer detail =	Left	, RT1 =	475	, RT2 =	596	, Touch sample X =	263	, Touch sample Y =	325	, Touch choice X =	296	, Touch choice Y =	281	, Adjust time sample =	0	, Adjust time choice =	0	, Hit part sample =	1	, Hit part choice =	1
18	,Trial	No.	=	,21,	Timenow	=	,92651"	, Sample pic =	18	, Choice pic =	18	, Location =	1	, Body part =	Torso	, First touch sample = c	, Sample touch detail =	-	, Sample hit time =	1	, Choice = C,	Answer =	Torso	, Answer detail =	-	, RT1 =	492	, RT2 =	705	, Touch sample X =	241	, Touch sample Y =	287	, Touch choice X =	270	, Touch choice Y =	247	, Adjust time sample =	0	, Adjust time choice =	0	, Hit part sample =	1	, Hit part choice =	1
18	,Trial	No.	=	,22,	Timenow	=	,92656"	, Sample pic =	4	, Choice pic =	4	, Location =	5	, Body part =	Leg	, First touch sample = c	, Sample touch detail =	Left	, Sample hit time =	2	, Choice = W,	Answer =	Arm	, Answer detail =	Left	, RT1 =	717	, RT2 =	829	, Touch sample X =	359	, Touch sample Y =	295	, Touch choice X =	96	, Touch choice Y =	356	, Adjust time sample =	0	, Adjust time choice =	0	, Hit part sample =	1	, Hit part choice =	1
18	,Trial	No.	=	,23,	Timenow	=	,9271"	, Sample pic =	18	, Choice pic =	18	, Location =	4	, Body part =	Leg	, First touch sample = w	, Sample touch detail =	Left	, Sample hit time =	4	, Choice = C,	Answer =	Leg	, Answer detail =	Left	, RT1 =	654	, RT2 =	585	, Touch sample X =	160	, Touch sample Y =	349	, Touch choice X =	159	, Touch choice Y =	363	, Adjust time sample =	1	, Adjust time choice =	0	, Hit part sample =	1	, Hit part choice =	1
18	,Trial	No.	=	,24,	Timenow	=	,9276"	, Sample pic =	FF	, Choice pic =	EE	, Location =	14	, Body part =	Arm	, First touch sample = c	, Sample touch detail =	Right	, Sample hit time =	4	, Choice = W,	Answer =	Torso	, Answer detail =	-	, RT1 =	764	, RT2 =	583	, Touch sample X =	354	, Touch sample Y =	285	, Touch choice X =	284	, Touch choice Y =	306	, Adjust time sample =	0	, Adjust time choice =	0	, Hit part sample =	1	, Hit part choice =	1
18	,Trial	No.	=	,25,	Timenow	=	,92711"	, Sample pic =	8	, Choice pic =	8	, Location =	16	, Body part =	Torso	, First touch sample = w	, Sample touch detail =	-	, Sample hit time =	6	, Choice = C,	Answer =	Torso	, Answer detail =	-	, RT1 =	1572	, RT2 =	637	, Touch sample X =	255	, Touch sample Y =	274	, Touch choice X =	234	, Touch choice Y =	315	, Adjust time sample =	0	, Adjust time choice =	0	, Hit part sample =	1	, Hit part choice =	1
18	,Trial	No.	=	,26,	Timenow	=	,92716"	, Sample pic =	18	, Choice pic =	18	, Location =	10	, Body part =	Arm	, First touch sample = c	, Sample touch detail =	Right	, Sample hit time =	3	, Choice = C,	Answer =	Arm	, Answer detail =	Right	, RT1 =	864	, RT2 =	549	, Touch sample X =	368	, Touch sample Y =	232	, Touch choice X =	411	, Touch choice Y =	271	, Adjust time sample =	0	, Adjust time choice =	0	, Hit part sample =	1	, Hit part choice =	1
18	,Trial	No.	=	,27,	Timenow	=	,92721"	, Sample pic =	16	, Choice pic =	16	, Location =	12	, Body part =	Arm	, First touch sample = w	, Sample touch detail =	Right	, Sample hit time =	3	, Choice = C,	Answer =	Arm	, Answer detail =	Right	, RT1 =	998	, RT2 =	468	, Touch sample X =	386	, Touch sample Y =	168	, Touch choice X =	386	, Touch choice Y =	167	, Adjust time sample =	0	, Adjust time choice =	0	, Hit part sample =	1	, Hit part choice =	1
18	,Trial	No.	=	,28,	Timenow	=	,92726"	, Sample pic =	4	, Choice pic =	4	, Location =	15	, Body part =	Head	, First touch sample = w	, Sample touch detail =	-	, Sample hit time =	5	, Choice = C,	Answer =	Head	, Answer detail =	-	, RT1 =	1371	, RT2 =	607	, Touch sample X =	78	, Touch sample Y =	173	, Touch choice X =	99	, Touch choice Y =	165	, Adjust time sample =	0	, Adjust time choice =	0	, Hit part sample =	1	, Hit part choice =	1
18	,Trial	No.	=	,29,	Timenow	=	,92731"	, Sample pic =	12	, Choice pic =	12	, Location =	14	, Body part =	Arm	, First touch sample = w	, Sample touch detail =	Right	, Sample hit time =	5	, Choice = C,	Answer =	Arm	, Answer detail =	Right	, RT1 =	1009	, RT2 =	613	, Touch sample X =	310	, Touch sample Y =	93	, Touch choice X =	344	, Touch choice Y =	126	, Adjust time sample =	0	, Adjust time choice =	0	, Hit part sample =	1	, Hit part choice =	1
18	,Trial	No.	=	,30,	Timenow	=	,92736"	, Sample pic =	FF	, Choice pic =	EE	, Location =	9	, Body part =	Head	, First touch sample = c	, Sample touch detail =	-	, Sample hit time =	1	, Choice = C,	Answer =	Head	, Answer detail =	-	, RT1 =	860	, RT2 =	800	, Touch sample X =	402	, Touch sample Y =	191	, Touch choice X =	273	, Touch choice Y =	189	, Adjust time sample =	0	, Adjust time choice =	0	, Hit part sample =	1	, Hit part choice =	1
18	,Trial	No.	=	,31,	Timenow	=	,92740"	, Sample pic =	2	, Choice pic =	2	, Location =	2	, Body part =	Leg	, First touch sample = c	, Sample touch detail =	Left	, Sample hit time =	3	, Choice = C,	Answer =	Leg	, Answer detail =	Left	, RT1 =	761	, RT2 =	1206	, Touch sample X =	214	, Touch sample Y =	371	, Touch choice X =	193	, Touch choice Y =	365	, Adjust time sample =	0	, Adjust time choice =	0	, Hit part sample =	1	, Hit part choice =	1
18	,Trial	No.	=	,32,	Timenow	=	,92746"	, Sample pic =	16	, Choice pic =	16	, Location =	3	, Body part =	Leg	, First touch sample = c	, Sample touch detail =	Right	, Sample hit time =	2	, Choice = W,	Answer =	Arm	, Answer detail =	Left	, RT1 =	847	, RT2 =	702	, Touch sample X =	353	, Touch sample Y =	356	, Touch choice X =	175	, Touch choice Y =	175	, Adjust time sample =	0	, Adjust time choice =	0	, Hit part sample =	1	, Hit part choice =	1
18	,Trial	No.	=	,33,	Timenow	=	,92751"	, Sample pic =	1	, Choice pic =	1	, Location =	10	, Body part =	Torso	, First touch sample = c	, Sample touch detail =	-	, Sample hit time =	3	, Choice = C,	Answer =	Torso	, Answer detail =	-	, RT1 =	748	, RT2 =	578	, Touch sample X =	230	, Touch sample Y =	280	, Touch choice X =	213	, Touch choice Y =	299	, Adjust time sample =	0	, Adjust time choice =	0	, Hit part sample =	1	, Hit part choice =	1
18	,Trial	No.	=	,34,	Timenow	=	,92756"	, Sample pic =	4	, Choice pic =	4	, Location =	8	, Body part =	Torso	, First touch sample = c	, Sample touch detail =	-	, Sample hit time =	1	, Choice = C,	Answer =	Torso	, Answer detail =	-	, RT1 =	460	, RT2 =	582	, Touch sample X =	295	, Touch sample Y =	228	, Touch choice X =	230	, Touch choice Y =	194	, Adjust time sample =	0	, Adjust time choice =	0	, Hit part sample =	1	, Hit part choice =	1
18	,Trial	No.	=	,35,	Timenow	=	,9282"	, Sample pic =	LL	, Choice pic =	LL	, Location =	12	, Body part =	Head	, First touch sample = w	, Sample touch detail =	-	, Sample hit time =	3	, Choice = C,	Answer =	Head	, Answer detail =	-	, RT1 =	927	, RT2 =	496	, Touch sample X =	255	, Touch sample Y =	123	, Touch choice X =	255	, Touch choice Y =	124	, Adjust time sample =	0	, Adjust time choice =	0	, Hit part sample =	1	, Hit part choice =	1
18	,Trial	No.	=	,36,	Timenow	=	,9286"	, Sample pic =	16	, Choice pic =	16	, Location =	10	, Body part =	Head	, First touch sample = c	, Sample touch detail =	-	, Sample hit time =	3	, Choice = C,	Answer =	Head	, Answer detail =	-	, RT1 =	742	, RT2 =	646	, Touch sample X =	311	, Touch sample Y =	164	, Touch choice X =	301	, Touch choice Y =	191	, Adjust time sample =	1	, Adjust time choice =	0	, Hit part sample =	1	, Hit part choice =	1
18	,Trial	No.	=	,37,	Timenow	=	,92811"	, Sample pic =	1	, Choice pic =	1	, Location =	16	, Body part =	Head	, First touch sample = c	, Sample touch detail =	-	, Sample hit time =	2	, Choice = C,	Answer =	Head	, Answer detail =	-	, RT1 =	774	, RT2 =	454	, Touch sample X =	263	, Touch sample Y =	196	, Touch choice X =	271	, Touch choice Y =	210	, Adjust time sample =	0	, Adjust time choice =	0	, Hit part sample =	1	, Hit part choice =	1
18	,Trial	No.	=	,38,	Timenow	=	,92815"	, Sample pic =	1	, Choice pic =	1	, Location =	13	, Body part =	Leg	, First touch sample = w	, Sample touch detail =	Left	, Sample hit time =	4	, Choice = C,	Answer =	Leg	, Answer detail =	Left	, RT1 =	1324	, RT2 =	1450	, Touch sample X =	64	, Touch sample Y =	345	, Touch choice X =	78	, Touch choice Y =	358	, Adjust time sample =	0	, Adjust time choice =	0	, Hit part sample =	1	, Hit part choice =	1
18	,Trial	No.	=	,39,	Timenow	=	,92821"	, Sample pic =	2	, Choice pic =	2	, Location =	15	, Body part =	Torso	, First touch sample = c	, Sample touch detail =	-	, Sample hit time =	4	, Choice = C,	Answer =	Torso	, Answer detail =	-	, RT1 =	723	, RT2 =	2268	, Touch sample X =	215	, Touch sample Y =	206	, Touch choice X =	215	, Touch choice Y =	205	, Adjust time sample =	0	, Adjust time choice =	0	, Hit part sample =	1	, Hit part choice =	1
18	,Trial	No.	=	,40,	Timenow	=	,92828"	, Sample pic =	LL	, Choice pic =	LL	, Location =	8	, Body part =	Torso	, First touch sample = w	, Sample touch detail =	-	, Sample hit time =	2	, Choice = C,	Answer =	Torso	, Answer detail =	-	, RT1 =	644	, RT2 =	1595	, Touch sample X =	209	, Touch sample Y =	264	, Touch choice X =	193	, Touch choice Y =	260	, Adjust time sample =	0	, Adjust time choice =	0	, Hit part sample =	1	, Hit part choice =	1
18	,Trial	No.	=	,41,	Timenow	=	,92833"	, Sample pic =	1	, Choice pic =	1	, Location =	5	, Body part =	Arm	, First touch sample = w	, Sample touch detail =	Right	, Sample hit time =	5	, Choice = C,	Answer =	Arm	, Answer detail =	Right	, RT1 =	1363	, RT2 =	574	, Touch sample X =	409	, Touch sample Y =	332	, Touch choice X =	414	, Touch choice Y =	288	, Adjust time sample =	0	, Adjust time choice =	0	, Hit part sample =	1	, Hit part choice =	1
18	,Trial	No.	=	,42,	Timenow	=	,92839"	, Sample pic =	8	, Choice pic =	8	, Location =	3	, Body part =	Leg	, First touch sample = c	, Sample touch detail =	Left	, Sample hit time =	1	, Choice = W,	Answer =	Arm	, Answer detail =	Right	, RT1 =	474	, RT2 =	1117	, Touch sample X =	201	, Touch sample Y =	359	, Touch choice X =	339	, Touch choice Y =	101	, Adjust time sample =	0	, Adjust time choice =	0	, Hit part sample =	1	, Hit part choice =	1
18	,Trial	No.	=	,43,	Timenow	=	,92844"	, Sample pic =	8	, Choice pic =	8	, Location =	13	, Body part =	Arm	, First touch sample = c	, Sample touch detail =	Left	, Sample hit time =	1	, Choice = W,	Answer =	Head	, Answer detail =	-	, RT1 =	779	, RT2 =	681	, Touch sample X =	154	, Touch sample Y =	168	, Touch choice X =	294	, Touch choice Y =	113	, Adjust time sample =	0	, Adjust time choice =	0	, Hit part sample =	1	, Hit part choice =	1
18	,Trial	No.	=	,44,	Timenow	=	,92850"	, Sample pic =	15	, Choice pic =	15	, Location =	2	, Body part =	Head	, First touch sample = w	, Sample touch detail =	-	, Sample hit time =	4	, Choice = C,	Answer =	Head	, Answer detail =	-	, RT1 =	1018	, RT2 =	467	, Touch sample X =	411	, Touch sample Y =	196	, Touch choice X =	384	, Touch choice Y =	147	, Adjust time sample =	0	, Adjust time choice =	0	, Hit part sample =	1	, Hit part choice =	1
19	,Trial	No.	=	,1,	Timenow	=	,9637"	, Sample pic =	3	, Choice pic =	3	, Location =	7	, Body part =	Head	, First touch sample = w	, Sample touch detail =	-	, Sample hit time =	20	, Choice = W,	Answer =	Arm	, Answer detail =	Left	, RT1 =	20523	, RT2 =	4151	, Touch sample X =	332	, Touch sample Y =	170	, Touch choice X =	267	, Touch choice Y =	355	, Adjust time sample =	0	, Adjust time choice =	0	, Hit part sample =	1	, Hit part choice =	1
19	,Trial	No.	=	,2,	Timenow	=	,975"	, Sample pic =	16	, Choice pic =	16	, Location =	5	, Body part =	Torso	, First touch sample = w	, Sample touch detail =	-	, Sample hit time =	3	, Choice = C,	Answer =	Torso	, Answer detail =	-	, RT1 =	937	, RT2 =	599	, Touch sample X =	291	, Touch sample Y =	308	, Touch choice X =	289	, Touch choice Y =	310	, Adjust time sample =	0	, Adjust time choice =	0	, Hit part sample =	1	, Hit part choice =	1
19	,Trial	No.	=	,3,	Timenow	=	,9710"	, Sample pic =	HH	, Choice pic =	GG	, Location =	14	, Body part =	Head	, First touch sample = c	, Sample touch detail =	-	, Sample hit time =	3	, Choice = C,	Answer =	Head	, Answer detail =	-	, RT1 =	1109	, RT2 =	693	, Touch sample X =	82	, Touch sample Y =	135	, Touch choice X =	389	, Touch choice Y =	162	, Adjust time sample =	0	, Adjust time choice =	0	, Hit part sample =	1	, Hit part choice =	1
19	,Trial	No.	=	,4,	Timenow	=	,9715"	, Sample pic =	2	, Choice pic =	2	, Location =	7	, Body part =	Arm	, First touch sample = c	, Sample touch detail =	Right	, Sample hit time =	2	, Choice = C,	Answer =	Arm	, Answer detail =	Right	, RT1 =	839	, RT2 =	595	, Touch sample X =	312	, Touch sample Y =	119	, Touch choice X =	339	, Touch choice Y =	154	, Adjust time sample =	0	, Adjust time choice =	0	, Hit part sample =	1	, Hit part choice =	1
19	,Trial	No.	=	,5,	Timenow	=	,9720"	, Sample pic =	18	, Choice pic =	18	, Location =	16	, Body part =	Leg	, First touch sample = w	, Sample touch detail =	Left	, Sample hit time =	2	, Choice = W,	Answer =	Torso	, Answer detail =	-	, RT1 =	723	, RT2 =	498	, Touch sample X =	167	, Touch sample Y =	325	, Touch choice X =	244	, Touch choice Y =	280	, Adjust time sample =	0	, Adjust time choice =	0	, Hit part sample =	1	, Hit part choice =	1
19	,Trial	No.	=	,6,	Timenow	=	,9725"	, Sample pic =	2	, Choice pic =	2	, Location =	10	, Body part =	Leg	, First touch sample = w	, Sample touch detail =	Right	, Sample hit time =	2	, Choice = C,	Answer =	Leg	, Answer detail =	Left	, RT1 =	604	, RT2 =	632	, Touch sample X =	268	, Touch sample Y =	330	, Touch choice X =	186	, Touch choice Y =	340	, Adjust time sample =	0	, Adjust time choice =	0	, Hit part sample =	1	, Hit part choice =	1
19	,Trial	No.	=	,7,	Timenow	=	,9730"	, Sample pic =	16	, Choice pic =	16	, Location =	13	, Body part =	Arm	, First touch sample = c	, Sample touch detail =	Right	, Sample hit time =	2	, Choice = C,	Answer =	Arm	, Answer detail =	Right	, RT1 =	758	, RT2 =	771	, Touch sample X =	366	, Touch sample Y =	166	, Touch choice X =	409	, Touch choice Y =	202	, Adjust time sample =	0	, Adjust time choice =	0	, Hit part sample =	1	, Hit part choice =	1
19	,Trial	No.	=	,8,	Timenow	=	,9735"	, Sample pic =	KK	, Choice pic =	KK	, Location =	6	, Body part =	Leg	, First touch sample = w	, Sample touch detail =	Right	, Sample hit time =	2	, Choice = C,	Answer =	Leg	, Answer detail =	Right	, RT1 =	609	, RT2 =	644	, Touch sample X =	270	, Touch sample Y =	396	, Touch choice X =	243	, Touch choice Y =	401	, Adjust time sample =	0	, Adjust time choice =	0	, Hit part sample =	1	, Hit part choice =	1
19	,Trial	No.	=	,9,	Timenow	=	,9739"	, Sample pic =	1	, Choice pic =	1	, Location =	5	, Body part =	Head	, First touch sample = c	, Sample touch detail =	-	, Sample hit time =	2	, Choice = C,	Answer =	Head	, Answer detail =	-	, RT1 =	1027	, RT2 =	575	, Touch sample X =	254	, Touch sample Y =	179	, Touch choice X =	263	, Touch choice Y =	234	, Adjust time sample =	0	, Adjust time choice =	0	, Hit part sample =	1	, Hit part choice =	1
19	,Trial	No.	=	,10,	Timenow	=	,9744"	, Sample pic =	3	, Choice pic =	3	, Location =	1	, Body part =	Arm	, First touch sample = c	, Sample touch detail =	Left	, Sample hit time =	1	, Choice = C,	Answer =	Arm	, Answer detail =	Left	, RT1 =	525	, RT2 =	825	, Touch sample X =	275	, Touch sample Y =	289	, Touch choice X =	277	, Touch choice Y =	323	, Adjust time sample =	1	, Adjust time choice =	0	, Hit part sample =	1	, Hit part choice =	1
19	,Trial	No.	=	,11,	Timenow	=	,9749"	, Sample pic =	16	, Choice pic =	16	, Location =	8	, Body part =	Head	, First touch sample = c	, Sample touch detail =	-	, Sample hit time =	1	, Choice = C,	Answer =	Head	, Answer detail =	-	, RT1 =	483	, RT2 =	681	, Touch sample X =	330	, Touch sample Y =	180	, Touch choice X =	275	, Touch choice Y =	149	, Adjust time sample =	0	, Adjust time choice =	0	, Hit part sample =	1	, Hit part choice =	1
19	,Trial	No.	=	,12,	Timenow	=	,9753"	, Sample pic =	4	, Choice pic =	4	, Location =	15	, Body part =	Leg	, First touch sample = c	, Sample touch detail =	Left	, Sample hit time =	1	, Choice = C,	Answer =	Leg	, Answer detail =	Right	, RT1 =	245	, RT2 =	651	, Touch sample X =	353	, Touch sample Y =	362	, Touch choice X =	382	, Touch choice Y =	239	, Adjust time sample =	0	, Adjust time choice =	0	, Hit part sample =	1	, Hit part choice =	1
19	,Trial	No.	=	,13,	Timenow	=	,9757"	, Sample pic =	4	, Choice pic =	4	, Location =	10	, Body part =	Torso	, First touch sample = c	, Sample touch detail =	-	, Sample hit time =	2	, Choice = C,	Answer =	Torso	, Answer detail =	-	, RT1 =	710	, RT2 =	656	, Touch sample X =	257	, Touch sample Y =	198	, Touch choice X =	273	, Touch choice Y =	191	, Adjust time sample =	0	, Adjust time choice =	0	, Hit part sample =	1	, Hit part choice =	1
19	,Trial	No.	=	,14,	Timenow	=	,982"	, Sample pic =	HH	, Choice pic =	GG	, Location =	9	, Body part =	Torso	, First touch sample = c	, Sample touch detail =	-	, Sample hit time =	2	, Choice = C,	Answer =	Torso	, Answer detail =	-	, RT1 =	789	, RT2 =	1103	, Touch sample X =	282	, Touch sample Y =	209	, Touch choice X =	190	, Touch choice Y =	165	, Adjust time sample =	0	, Adjust time choice =	0	, Hit part sample =	1	, Hit part choice =	1
19	,Trial	No.	=	,15,	Timenow	=	,988"	, Sample pic =	4	, Choice pic =	4	, Location =	16	, Body part =	Arm	, First touch sample = w	, Sample touch detail =	Right	, Sample hit time =	6	, Choice = C,	Answer =	Arm	, Answer detail =	Left	, RT1 =	1833	, RT2 =	620	, Touch sample X =	188	, Touch sample Y =	429	, Touch choice X =	80	, Touch choice Y =	353	, Adjust time sample =	0	, Adjust time choice =	0	, Hit part sample =	1	, Hit part choice =	1
19	,Trial	No.	=	,16,	Timenow	=	,9813"	, Sample pic =	8	, Choice pic =	8	, Location =	11	, Body part =	Arm	, First touch sample = c	, Sample touch detail =	Left	, Sample hit time =	2	, Choice = C,	Answer =	Arm	, Answer detail =	Right	, RT1 =	759	, RT2 =	617	, Touch sample X =	172	, Touch sample Y =	164	, Touch choice X =	332	, Touch choice Y =	116	, Adjust time sample =	0	, Adjust time choice =	0	, Hit part sample =	1	, Hit part choice =	1
19	,Trial	No.	=	,17,	Timenow	=	,9818"	, Sample pic =	16	, Choice pic =	16	, Location =	3	, Body part =	Leg	, First touch sample = w	, Sample touch detail =	Right	, Sample hit time =	4	, Choice = W,	Answer =	Arm	, Answer detail =	Left	, RT1 =	1465	, RT2 =	727	, Touch sample X =	332	, Touch sample Y =	394	, Touch choice X =	157	, Touch choice Y =	166	, Adjust time sample =	0	, Adjust time choice =	0	, Hit part sample =	1	, Hit part choice =	1
19	,Trial	No.	=	,18,	Timenow	=	,9824"	, Sample pic =	8	, Choice pic =	8	, Location =	9	, Body part =	Leg	, First touch sample = w	, Sample touch detail =	Left	, Sample hit time =	2	, Choice = C,	Answer =	Leg	, Answer detail =	Left	, RT1 =	646	, RT2 =	920	, Touch sample X =	176	, Touch sample Y =	428	, Touch choice X =	194	, Touch choice Y =	448	, Adjust time sample =	0	, Adjust time choice =	0	, Hit part sample =	1	, Hit part choice =	1
19	,Trial	No.	=	,19,	Timenow	=	,9830"	, Sample pic =	HH	, Choice pic =	GG	, Location =	4	, Body part =	Arm	, First touch sample = c	, Sample touch detail =	Left	, Sample hit time =	4	, Choice = C,	Answer =	Arm	, Answer detail =	Left	, RT1 =	748	, RT2 =	933	, Touch sample X =	174	, Touch sample Y =	245	, Touch choice X =	293	, Touch choice Y =	364	, Adjust time sample =	0	, Adjust time choice =	0	, Hit part sample =	1	, Hit part choice =	1
19	,Trial	No.	=	,20,	Timenow	=	,9835"	, Sample pic =	1	, Choice pic =	1	, Location =	16	, Body part =	Arm	, First touch sample = c	, Sample touch detail =	Right	, Sample hit time =	2	, Choice = C,	Answer =	Arm	, Answer detail =	Right	, RT1 =	774	, RT2 =	530	, Touch sample X =	407	, Touch sample Y =	350	, Touch choice X =	377	, Touch choice Y =	301	, Adjust time sample =	0	, Adjust time choice =	0	, Hit part sample =	1	, Hit part choice =	1
19	,Trial	No.	=	,21,	Timenow	=	,9840"	, Sample pic =	18	, Choice pic =	18	, Location =	4	, Body part =	Head	, First touch sample = c	, Sample touch detail =	-	, Sample hit time =	3	, Choice = C,	Answer =	Head	, Answer detail =	-	, RT1 =	506	, RT2 =	573	, Touch sample X =	239	, Touch sample Y =	168	, Touch choice X =	257	, Touch choice Y =	165	, Adjust time sample =	0	, Adjust time choice =	0	, Hit part sample =	1	, Hit part choice =	1
19	,Trial	No.	=	,22,	Timenow	=	,9844"	, Sample pic =	1	, Choice pic =	1	, Location =	11	, Body part =	Leg	, First touch sample = w	, Sample touch detail =	Left	, Sample hit time =	3	, Choice = C,	Answer =	Leg	, Answer detail =	Left	, RT1 =	967	, RT2 =	722	, Touch sample X =	131	, Touch sample Y =	369	, Touch choice X =	95	, Touch choice Y =	362	, Adjust time sample =	0	, Adjust time choice =	0	, Hit part sample =	1	, Hit part choice =	1
19	,Trial	No.	=	,23,	Timenow	=	,9849"	, Sample pic =	12	, Choice pic =	12	, Location =	13	, Body part =	Leg	, First touch sample = c	, Sample touch detail =	Left	, Sample hit time =	2	, Choice = C,	Answer =	Leg	, Answer detail =	Right	, RT1 =	799	, RT2 =	891	, Touch sample X =	200	, Touch sample Y =	373	, Touch choice X =	261	, Touch choice Y =	385	, Adjust time sample =	0	, Adjust time choice =	0	, Hit part sample =	1	, Hit part choice =	1
19	,Trial	No.	=	,24,	Timenow	=	,9854"	, Sample pic =	12	, Choice pic =	12	, Location =	8	, Body part =	Head	, First touch sample = w	, Sample touch detail =	-	, Sample hit time =	3	, Choice = C,	Answer =	Head	, Answer detail =	-	, RT1 =	877	, RT2 =	613	, Touch sample X =	247	, Touch sample Y =	92	, Touch choice X =	266	, Touch choice Y =	82	, Adjust time sample =	0	, Adjust time choice =	0	, Hit part sample =	1	, Hit part choice =	1
19	,Trial	No.	=	,25,	Timenow	=	,9859"	, Sample pic =	KK	, Choice pic =	KK	, Location =	3	, Body part =	Arm	, First touch sample = w	, Sample touch detail =	Right	, Sample hit time =	2	, Choice = C,	Answer =	Arm	, Answer detail =	Left	, RT1 =	698	, RT2 =	811	, Touch sample X =	358	, Touch sample Y =	352	, Touch choice X =	264	, Touch choice Y =	119	, Adjust time sample =	1	, Adjust time choice =	0	, Hit part sample =	1	, Hit part choice =	1
19	,Trial	No.	=	,26,	Timenow	=	,996"	, Sample pic =	15	, Choice pic =	15	, Location =	13	, Body part =	Arm	, First touch sample = w	, Sample touch detail =	Left	, Sample hit time =	7	, Choice = C,	Answer =	Arm	, Answer detail =	Left	, RT1 =	1875	, RT2 =	953	, Touch sample X =	314	, Touch sample Y =	306	, Touch choice X =	292	, Touch choice Y =	283	, Adjust time sample =	0	, Adjust time choice =	0	, Hit part sample =	1	, Hit part choice =	1
19	,Trial	No.	=	,27,	Timenow	=	,9912"	, Sample pic =	12	, Choice pic =	12	, Location =	2	, Body part =	Torso	, First touch sample = c	, Sample touch detail =	-	, Sample hit time =	2	, Choice = C,	Answer =	Torso	, Answer detail =	-	, RT1 =	727	, RT2 =	594	, Touch sample X =	260	, Touch sample Y =	237	, Touch choice X =	247	, Touch choice Y =	229	, Adjust time sample =	0	, Adjust time choice =	0	, Hit part sample =	1	, Hit part choice =	1
19	,Trial	No.	=	,28,	Timenow	=	,9917"	, Sample pic =	2	, Choice pic =	2	, Location =	9	, Body part =	Head	, First touch sample = c	, Sample touch detail =	-	, Sample hit time =	2	, Choice = W,	Answer =	Torso	, Answer detail =	-	, RT1 =	1116	, RT2 =	877	, Touch sample X =	242	, Touch sample Y =	115	, Touch choice X =	238	, Touch choice Y =	162	, Adjust time sample =	0	, Adjust time choice =	0	, Hit part sample =	1	, Hit part choice =	1
19	,Trial	No.	=	,29,	Timenow	=	,9923"	, Sample pic =	15	, Choice pic =	15	, Location =	12	, Body part =	Head	, First touch sample = w	, Sample touch detail =	-	, Sample hit time =	3	, Choice = C,	Answer =	Head	, Answer detail =	-	, RT1 =	993	, RT2 =	854	, Touch sample X =	385	, Touch sample Y =	163	, Touch choice X =	407	, Touch choice Y =	175	, Adjust time sample =	0	, Adjust time choice =	0	, Hit part sample =	1	, Hit part choice =	1
19	,Trial	No.	=	,30,	Timenow	=	,9928"	, Sample pic =	4	, Choice pic =	4	, Location =	10	, Body part =	Head	, First touch sample = c	, Sample touch detail =	-	, Sample hit time =	3	, Choice = C,	Answer =	Head	, Answer detail =	-	, RT1 =	1004	, RT2 =	1179	, Touch sample X =	75	, Touch sample Y =	138	, Touch choice X =	82	, Touch choice Y =	166	, Adjust time sample =	0	, Adjust time choice =	0	, Hit part sample =	1	, Hit part choice =	1
19	,Trial	No.	=	,31,	Timenow	=	,9933"	, Sample pic =	KK	, Choice pic =	KK	, Location =	2	, Body part =	Head	, First touch sample = c	, Sample touch detail =	-	, Sample hit time =	3	, Choice = C,	Answer =	Head	, Answer detail =	-	, RT1 =	802	, RT2 =	529	, Touch sample X =	332	, Touch sample Y =	232	, Touch choice X =	338	, Touch choice Y =	227	, Adjust time sample =	0	, Adjust time choice =	0	, Hit part sample =	1	, Hit part choice =	1
19	,Trial	No.	=	,32,	Timenow	=	,9938"	, Sample pic =	3	, Choice pic =	3	, Location =	1	, Body part =	Torso	, First touch sample = c	, Sample touch detail =	-	, Sample hit time =	2	, Choice = C,	Answer =	Torso	, Answer detail =	-	, RT1 =	788	, RT2 =	549	, Touch sample X =	231	, Touch sample Y =	170	, Touch choice X =	209	, Touch choice Y =	140	, Adjust time sample =	0	, Adjust time choice =	0	, Hit part sample =	1	, Hit part choice =	1
19	,Trial	No.	=	,33,	Timenow	=	,9943"	, Sample pic =	12	, Choice pic =	12	, Location =	3	, Body part =	Arm	, First touch sample = w	, Sample touch detail =	Right	, Sample hit time =	7	, Choice = C,	Answer =	Arm	, Answer detail =	Right	, RT1 =	1848	, RT2 =	685	, Touch sample X =	331	, Touch sample Y =	53	, Touch choice X =	316	, Touch choice Y =	118	, Adjust time sample =	0	, Adjust time choice =	0	, Hit part sample =	1	, Hit part choice =	1
19	,Trial	No.	=	,34,	Timenow	=	,9948"	, Sample pic =	KK	, Choice pic =	KK	, Location =	12	, Body part =	Torso	, First touch sample = c	, Sample touch detail =	-	, Sample hit time =	1	, Choice = C,	Answer =	Torso	, Answer detail =	-	, RT1 =	487	, RT2 =	784	, Touch sample X =	273	, Touch sample Y =	328	, Touch choice X =	260	, Touch choice Y =	324	, Adjust time sample =	0	, Adjust time choice =	0	, Hit part sample =	1	, Hit part choice =	1
19	,Trial	No.	=	,35,	Timenow	=	,9953"	, Sample pic =	18	, Choice pic =	18	, Location =	5	, Body part =	Torso	, First touch sample = c	, Sample touch detail =	-	, Sample hit time =	2	, Choice = C,	Answer =	Torso	, Answer detail =	-	, RT1 =	888	, RT2 =	655	, Touch sample X =	238	, Touch sample Y =	229	, Touch choice X =	240	, Touch choice Y =	261	, Adjust time sample =	0	, Adjust time choice =	0	, Hit part sample =	1	, Hit part choice =	1
19	,Trial	No.	=	,36,	Timenow	=	,9958"	, Sample pic =	8	, Choice pic =	8	, Location =	6	, Body part =	Head	, First touch sample = c	, Sample touch detail =	-	, Sample hit time =	3	, Choice = C,	Answer =	Head	, Answer detail =	-	, RT1 =	756	, RT2 =	702	, Touch sample X =	261	, Touch sample Y =	143	, Touch choice X =	247	, Touch choice Y =	111	, Adjust time sample =	0	, Adjust time choice =	0	, Hit part sample =	1	, Hit part choice =	1
19	,Trial	No.	=	,37,	Timenow	=	,9103"	, Sample pic =	15	, Choice pic =	15	, Location =	14	, Body part =	Torso	, First touch sample = w	, Sample touch detail =	-	, Sample hit time =	7	, Choice = W,	Answer =	Leg	, Answer detail =	Right	, RT1 =	1305	, RT2 =	598	, Touch sample X =	240	, Touch sample Y =	180	, Touch choice X =	192	, Touch choice Y =	248	, Adjust time sample =	0	, Adjust time choice =	0	, Hit part sample =	1	, Hit part choice =	1
19	,Trial	No.	=	,38,	Timenow	=	,9109"	, Sample pic =	18	, Choice pic =	18	, Location =	7	, Body part =	Arm	, First touch sample = w	, Sample touch detail =	Right	, Sample hit time =	3	, Choice = C,	Answer =	Arm	, Answer detail =	Right	, RT1 =	927	, RT2 =	553	, Touch sample X =	384	, Touch sample Y =	258	, Touch choice X =	401	, Touch choice Y =	266	, Adjust time sample =	0	, Adjust time choice =	0	, Hit part sample =	1	, Hit part choice =	1
19	,Trial	No.	=	,39,	Timenow	=	,91013"	, Sample pic =	HH	, Choice pic =	GG	, Location =	15	, Body part =	Leg	, First touch sample = c	, Sample touch detail =	Right	, Sample hit time =	3	, Choice = W,	Answer =	Arm	, Answer detail =	Left	, RT1 =	769	, RT2 =	1842	, Touch sample X =	341	, Touch sample Y =	331	, Touch choice X =	293	, Touch choice Y =	305	, Adjust time sample =	1	, Adjust time choice =	0	, Hit part sample =	1	, Hit part choice =	1
19	,Trial	No.	=	,40,	Timenow	=	,91020"	, Sample pic =	15	, Choice pic =	15	, Location =	12	, Body part =	Leg	, First touch sample = c	, Sample touch detail =	Right	, Sample hit time =	1	, Choice = C,	Answer =	Leg	, Answer detail =	Right	, RT1 =	487	, RT2 =	687	, Touch sample X =	200	, Touch sample Y =	288	, Touch choice X =	191	, Touch choice Y =	332	, Adjust time sample =	0	, Adjust time choice =	0	, Hit part sample =	1	, Hit part choice =	1
19	,Trial	No.	=	,41,	Timenow	=	,91025"	, Sample pic =	1	, Choice pic =	1	, Location =	2	, Body part =	Torso	, First touch sample = c	, Sample touch detail =	-	, Sample hit time =	3	, Choice = C,	Answer =	Torso	, Answer detail =	-	, RT1 =	797	, RT2 =	562	, Touch sample X =	246	, Touch sample Y =	310	, Touch choice X =	219	, Touch choice Y =	311	, Adjust time sample =	0	, Adjust time choice =	0	, Hit part sample =	1	, Hit part choice =	1
19	,Trial	No.	=	,42,	Timenow	=	,91029"	, Sample pic =	8	, Choice pic =	8	, Location =	1	, Body part =	Torso	, First touch sample = w	, Sample touch detail =	-	, Sample hit time =	2	, Choice = C,	Answer =	Torso	, Answer detail =	-	, RT1 =	718	, RT2 =	681	, Touch sample X =	213	, Touch sample Y =	253	, Touch choice X =	260	, Touch choice Y =	269	, Adjust time sample =	0	, Adjust time choice =	0	, Hit part sample =	1	, Hit part choice =	1
19	,Trial	No.	=	,43,	Timenow	=	,91034"	, Sample pic =	3	, Choice pic =	3	, Location =	14	, Body part =	Leg	, First touch sample = c	, Sample touch detail =	Left	, Sample hit time =	4	, Choice = C,	Answer =	Leg	, Answer detail =	Left	, RT1 =	758	, RT2 =	609	, Touch sample X =	102	, Touch sample Y =	298	, Touch choice X =	126	, Touch choice Y =	343	, Adjust time sample =	0	, Adjust time choice =	0	, Hit part sample =	1	, Hit part choice =	1
19	,Trial	No.	=	,44,	Timenow	=	,91038"	, Sample pic =	2	, Choice pic =	2	, Location =	4	, Body part =	Torso	, First touch sample = w	, Sample touch detail =	-	, Sample hit time =	2	, Choice = C,	Answer =	Torso	, Answer detail =	-	, RT1 =	371	, RT2 =	632	, Touch sample X =	270	, Touch sample Y =	188	, Touch choice X =	220	, Touch choice Y =	175	, Adjust time sample =	0	, Adjust time choice =	0	, Hit part sample =	1	, Hit part choice =	1
20	,Trial	No.	=	,1,	Timenow	=	,91131"	, Sample pic =	8	, Choice pic =	8	, Location =	4	, Body part =	Leg	, First touch sample = w	, Sample touch detail =	Left	, Sample hit time =	5	, Choice = C,	Answer =	Leg	, Answer detail =	Left	, RT1 =	6910	, RT2 =	791	, Touch sample X =	175	, Touch sample Y =	376	, Touch choice X =	166	, Touch choice Y =	413	, Adjust time sample =	0	, Adjust time choice =	0	, Hit part sample =	1	, Hit part choice =	1
20	,Trial	No.	=	,2,	Timenow	=	,91142"	, Sample pic =	15	, Choice pic =	15	, Location =	16	, Body part =	Head	, First touch sample = w	, Sample touch detail =	-	, Sample hit time =	3	, Choice = C,	Answer =	Head	, Answer detail =	-	, RT1 =	937	, RT2 =	510	, Touch sample X =	401	, Touch sample Y =	153	, Touch choice X =	391	, Touch choice Y =	193	, Adjust time sample =	0	, Adjust time choice =	0	, Hit part sample =	1	, Hit part choice =	1
20	,Trial	No.	=	,3,	Timenow	=	,91146"	, Sample pic =	18	, Choice pic =	18	, Location =	7	, Body part =	Torso	, First touch sample = w	, Sample touch detail =	-	, Sample hit time =	2	, Choice = W,	Answer =	Leg	, Answer detail =	Left	, RT1 =	687	, RT2 =	679	, Touch sample X =	221	, Touch sample Y =	239	, Touch choice X =	197	, Touch choice Y =	295	, Adjust time sample =	0	, Adjust time choice =	0	, Hit part sample =	1	, Hit part choice =	1
20	,Trial	No.	=	,4,	Timenow	=	,91151"	, Sample pic =	15	, Choice pic =	15	, Location =	3	, Body part =	Torso	, First touch sample = c	, Sample touch detail =	-	, Sample hit time =	2	, Choice = C,	Answer =	Torso	, Answer detail =	-	, RT1 =	763	, RT2 =	730	, Touch sample X =	206	, Touch sample Y =	175	, Touch choice X =	220	, Touch choice Y =	167	, Adjust time sample =	0	, Adjust time choice =	0	, Hit part sample =	1	, Hit part choice =	1
20	,Trial	No.	=	,5,	Timenow	=	,91156"	, Sample pic =	OO	, Choice pic =	OO	, Location =	13	, Body part =	Head	, First touch sample = c	, Sample touch detail =	-	, Sample hit time =	1	, Choice = C,	Answer =	Head	, Answer detail =	-	, RT1 =	692	, RT2 =	615	, Touch sample X =	144	, Touch sample Y =	106	, Touch choice X =	113	, Touch choice Y =	165	, Adjust time sample =	0	, Adjust time choice =	0	, Hit part sample =	1	, Hit part choice =	1
20	,Trial	No.	=	,6,	Timenow	=	,9121"	, Sample pic =	8	, Choice pic =	8	, Location =	3	, Body part =	Head	, First touch sample = c	, Sample touch detail =	-	, Sample hit time =	1	, Choice = C,	Answer =	Head	, Answer detail =	-	, RT1 =	702	, RT2 =	631	, Touch sample X =	271	, Touch sample Y =	124	, Touch choice X =	239	, Touch choice Y =	168	, Adjust time sample =	0	, Adjust time choice =	0	, Hit part sample =	1	, Hit part choice =	1
20	,Trial	No.	=	,7,	Timenow	=	,9125"	, Sample pic =	8	, Choice pic =	8	, Location =	10	, Body part =	Torso	, First touch sample = w	, Sample touch detail =	-	, Sample hit time =	5	, Choice = C,	Answer =	Torso	, Answer detail =	-	, RT1 =	1185	, RT2 =	718	, Touch sample X =	270	, Touch sample Y =	251	, Touch choice X =	255	, Touch choice Y =	260	, Adjust time sample =	0	, Adjust time choice =	0	, Hit part sample =	1	, Hit part choice =	1
20	,Trial	No.	=	,8,	Timenow	=	,91211"	, Sample pic =	4	, Choice pic =	4	, Location =	5	, Body part =	Leg	, First touch sample = w	, Sample touch detail =	Right	, Sample hit time =	3	, Choice = C,	Answer =	Leg	, Answer detail =	Right	, RT1 =	945	, RT2 =	775	, Touch sample X =	396	, Touch sample Y =	365	, Touch choice X =	431	, Touch choice Y =	275	, Adjust time sample =	0	, Adjust time choice =	0	, Hit part sample =	1	, Hit part choice =	1
20	,Trial	No.	=	,9,	Timenow	=	,91216"	, Sample pic =	OO	, Choice pic =	OO	, Location =	6	, Body part =	Torso	, First touch sample = c	, Sample touch detail =	-	, Sample hit time =	3	, Choice = C,	Answer =	Torso	, Answer detail =	-	, RT1 =	786	, RT2 =	723	, Touch sample X =	312	, Touch sample Y =	138	, Touch choice X =	311	, Touch choice Y =	209	, Adjust time sample =	0	, Adjust time choice =	0	, Hit part sample =	1	, Hit part choice =	1
20	,Trial	No.	=	,10,	Timenow	=	,91221"	, Sample pic =	12	, Choice pic =	12	, Location =	10	, Body part =	Leg	, First touch sample = c	, Sample touch detail =	Right	, Sample hit time =	2	, Choice = C,	Answer =	Leg	, Answer detail =	Right	, RT1 =	533	, RT2 =	632	, Touch sample X =	249	, Touch sample Y =	368	, Touch choice X =	266	, Touch choice Y =	392	, Adjust time sample =	0	, Adjust time choice =	0	, Hit part sample =	1	, Hit part choice =	1
20	,Trial	No.	=	,11,	Timenow	=	,91225"	, Sample pic =	4	, Choice pic =	4	, Location =	2	, Body part =	Torso	, First touch sample = c	, Sample touch detail =	-	, Sample hit time =	2	, Choice = C,	Answer =	Torso	, Answer detail =	-	, RT1 =	743	, RT2 =	509	, Touch sample X =	242	, Touch sample Y =	175	, Touch choice X =	278	, Touch choice Y =	164	, Adjust time sample =	0	, Adjust time choice =	0	, Hit part sample =	1	, Hit part choice =	1
20	,Trial	No.	=	,12,	Timenow	=	,91230"	, Sample pic =	16	, Choice pic =	16	, Location =	5	, Body part =	Leg	, First touch sample = c	, Sample touch detail =	Left	, Sample hit time =	2	, Choice = C,	Answer =	Leg	, Answer detail =	Right	, RT1 =	827	, RT2 =	1028	, Touch sample X =	264	, Touch sample Y =	382	, Touch choice X =	362	, Touch choice Y =	358	, Adjust time sample =	0	, Adjust time choice =	0	, Hit part sample =	1	, Hit part choice =	1
20	,Trial	No.	=	,13,	Timenow	=	,91235"	, Sample pic =	3	, Choice pic =	3	, Location =	11	, Body part =	Head	, First touch sample = c	, Sample touch detail =	-	, Sample hit time =	1	, Choice = C,	Answer =	Head	, Answer detail =	-	, RT1 =	506	, RT2 =	564	, Touch sample X =	321	, Touch sample Y =	180	, Touch choice X =	320	, Touch choice Y =	160	, Adjust time sample =	0	, Adjust time choice =	0	, Hit part sample =	1	, Hit part choice =	1
20	,Trial	No.	=	,14,	Timenow	=	,91239"	, Sample pic =	JJ	, Choice pic =	II	, Location =	16	, Body part =	Head	, First touch sample = w	, Sample touch detail =	-	, Sample hit time =	2	, Choice = C,	Answer =	Head	, Answer detail =	-	, RT1 =	703	, RT2 =	658	, Touch sample X =	224	, Touch sample Y =	189	, Touch choice X =	390	, Touch choice Y =	158	, Adjust time sample =	0	, Adjust time choice =	0	, Hit part sample =	1	, Hit part choice =	1
20	,Trial	No.	=	,15,	Timenow	=	,91244"	, Sample pic =	16	, Choice pic =	16	, Location =	10	, Body part =	Head	, First touch sample = c	, Sample touch detail =	-	, Sample hit time =	3	, Choice = C,	Answer =	Head	, Answer detail =	-	, RT1 =	722	, RT2 =	630	, Touch sample X =	330	, Touch sample Y =	183	, Touch choice X =	325	, Touch choice Y =	177	, Adjust time sample =	0	, Adjust time choice =	0	, Hit part sample =	1	, Hit part choice =	1
20	,Trial	No.	=	,16,	Timenow	=	,91249"	, Sample pic =	2	, Choice pic =	2	, Location =	9	, Body part =	Torso	, First touch sample = c	, Sample touch detail =	-	, Sample hit time =	1	, Choice = C,	Answer =	Torso	, Answer detail =	-	, RT1 =	655	, RT2 =	709	, Touch sample X =	240	, Touch sample Y =	205	, Touch choice X =	233	, Touch choice Y =	171	, Adjust time sample =	0	, Adjust time choice =	0	, Hit part sample =	1	, Hit part choice =	1
20	,Trial	No.	=	,17,	Timenow	=	,91254"	, Sample pic =	3	, Choice pic =	3	, Location =	14	, Body part =	Arm	, First touch sample = w	, Sample touch detail =	Left	, Sample hit time =	3	, Choice = W,	Answer =	Leg	, Answer detail =	Left	, RT1 =	560	, RT2 =	928	, Touch sample X =	270	, Touch sample Y =	269	, Touch choice X =	116	, Touch choice Y =	321	, Adjust time sample =	1	, Adjust time choice =	0	, Hit part sample =	1	, Hit part choice =	1
20	,Trial	No.	=	,18,	Timenow	=	,91259"	, Sample pic =	3	, Choice pic =	3	, Location =	8	, Body part =	Torso	, First touch sample = w	, Sample touch detail =	-	, Sample hit time =	2	, Choice = W,	Answer =	Arm	, Answer detail =	Left	, RT1 =	657	, RT2 =	616	, Touch sample X =	229	, Touch sample Y =	177	, Touch choice X =	285	, Touch choice Y =	275	, Adjust time sample =	0	, Adjust time choice =	0	, Hit part sample =	1	, Hit part choice =	1
20	,Trial	No.	=	,19,	Timenow	=	,9135"	, Sample pic =	JJ	, Choice pic =	II	, Location =	13	, Body part =	Torso	, First touch sample = c	, Sample touch detail =	-	, Sample hit time =	2	, Choice = C,	Answer =	Torso	, Answer detail =	-	, RT1 =	676	, RT2 =	814	, Touch sample X =	196	, Touch sample Y =	304	, Touch choice X =	198	, Touch choice Y =	180	, Adjust time sample =	1	, Adjust time choice =	0	, Hit part sample =	1	, Hit part choice =	1
20	,Trial	No.	=	,20,	Timenow	=	,91310"	, Sample pic =	18	, Choice pic =	18	, Location =	12	, Body part =	Arm	, First touch sample = c	, Sample touch detail =	Right	, Sample hit time =	1	, Choice = C,	Answer =	Arm	, Answer detail =	Right	, RT1 =	765	, RT2 =	626	, Touch sample X =	384	, Touch sample Y =	216	, Touch choice X =	383	, Touch choice Y =	240	, Adjust time sample =	0	, Adjust time choice =	0	, Hit part sample =	1	, Hit part choice =	1
20	,Trial	No.	=	,21,	Timenow	=	,91315"	, Sample pic =	18	, Choice pic =	18	, Location =	9	, Body part =	Head	, First touch sample = w	, Sample touch detail =	-	, Sample hit time =	2	, Choice = C,	Answer =	Head	, Answer detail =	-	, RT1 =	826	, RT2 =	550	, Touch sample X =	239	, Touch sample Y =	179	, Touch choice X =	268	, Touch choice Y =	143	, Adjust time sample =	0	, Adjust time choice =	0	, Hit part sample =	1	, Hit part choice =	1
20	,Trial	No.	=	,22,	Timenow	=	,91319"	, Sample pic =	2	, Choice pic =	2	, Location =	7	, Body part =	Arm	, First touch sample = w	, Sample touch detail =	Right	, Sample hit time =	6	, Choice = C,	Answer =	Arm	, Answer detail =	Right	, RT1 =	1930	, RT2 =	567	, Touch sample X =	391	, Touch sample Y =	229	, Touch choice X =	326	, Touch choice Y =	160	, Adjust time sample =	0	, Adjust time choice =	0	, Hit part sample =	1	, Hit part choice =	1
20	,Trial	No.	=	,23,	Timenow	=	,91325"	, Sample pic =	3	, Choice pic =	3	, Location =	4	, Body part =	Leg	, First touch sample = w	, Sample touch detail =	Left	, Sample hit time =	6	, Choice = W,	Answer =	Arm	, Answer detail =	Left	, RT1 =	1716	, RT2 =	597	, Touch sample X =	111	, Touch sample Y =	265	, Touch choice X =	284	, Touch choice Y =	298	, Adjust time sample =	0	, Adjust time choice =	0	, Hit part sample =	1	, Hit part choice =	1
20	,Trial	No.	=	,24,	Timenow	=	,91331"	, Sample pic =	16	, Choice pic =	16	, Location =	14	, Body part =	Arm	, First touch sample = c	, Sample touch detail =	Right	, Sample hit time =	3	, Choice = C,	Answer =	Arm	, Answer detail =	Right	, RT1 =	788	, RT2 =	577	, Touch sample X =	417	, Touch sample Y =	198	, Touch choice X =	407	, Touch choice Y =	185	, Adjust time sample =	0	, Adjust time choice =	0	, Hit part sample =	1	, Hit part choice =	1
20	,Trial	No.	=	,25,	Timenow	=	,91335"	, Sample pic =	2	, Choice pic =	2	, Location =	13	, Body part =	Head	, First touch sample = w	, Sample touch detail =	-	, Sample hit time =	2	, Choice = C,	Answer =	Head	, Answer detail =	-	, RT1 =	872	, RT2 =	652	, Touch sample X =	236	, Touch sample Y =	104	, Touch choice X =	254	, Touch choice Y =	109	, Adjust time sample =	0	, Adjust time choice =	0	, Hit part sample =	1	, Hit part choice =	1
20	,Trial	No.	=	,26,	Timenow	=	,91340"	, Sample pic =	JJ	, Choice pic =	II	, Location =	6	, Body part =	Leg	, First touch sample = c	, Sample touch detail =	Left	, Sample hit time =	3	, Choice = W,	Answer =	Arm	, Answer detail =	Right	, RT1 =	740	, RT2 =	787	, Touch sample X =	238	, Touch sample Y =	395	, Touch choice X =	342	, Touch choice Y =	342	, Adjust time sample =	0	, Adjust time choice =	0	, Hit part sample =	1	, Hit part choice =	1
20	,Trial	No.	=	,27,	Timenow	=	,91346"	, Sample pic =	15	, Choice pic =	15	, Location =	15	, Body part =	Arm	, First touch sample = w	, Sample touch detail =	Left	, Sample hit time =	2	, Choice = C,	Answer =	Arm	, Answer detail =	Left	, RT1 =	385	, RT2 =	613	, Touch sample X =	329	, Touch sample Y =	261	, Touch choice X =	309	, Touch choice Y =	262	, Adjust time sample =	0	, Adjust time choice =	0	, Hit part sample =	1	, Hit part choice =	1
20	,Trial	No.	=	,28,	Timenow	=	,91350"	, Sample pic =	2	, Choice pic =	2	, Location =	11	, Body part =	Leg	, First touch sample = w	, Sample touch detail =	Left	, Sample hit time =	7	, Choice = C,	Answer =	Leg	, Answer detail =	Left	, RT1 =	1612	, RT2 =	575	, Touch sample X =	161	, Touch sample Y =	367	, Touch choice X =	205	, Touch choice Y =	332	, Adjust time sample =	0	, Adjust time choice =	0	, Hit part sample =	1	, Hit part choice =	1
20	,Trial	No.	=	,29,	Timenow	=	,91355"	, Sample pic =	12	, Choice pic =	12	, Location =	3	, Body part =	Head	, First touch sample = c	, Sample touch detail =	-	, Sample hit time =	1	, Choice = C,	Answer =	Head	, Answer detail =	-	, RT1 =	686	, RT2 =	637	, Touch sample X =	265	, Touch sample Y =	65	, Touch choice X =	268	, Touch choice Y =	98	, Adjust time sample =	0	, Adjust time choice =	0	, Hit part sample =	1	, Hit part choice =	1
20	,Trial	No.	=	,30,	Timenow	=	,9141"	, Sample pic =	4	, Choice pic =	4	, Location =	16	, Body part =	Arm	, First touch sample = w	, Sample touch detail =	Right	, Sample hit time =	2	, Choice = C,	Answer =	Arm	, Answer detail =	Left	, RT1 =	634	, RT2 =	497	, Touch sample X =	142	, Touch sample Y =	277	, Touch choice X =	135	, Touch choice Y =	322	, Adjust time sample =	0	, Adjust time choice =	0	, Hit part sample =	1	, Hit part choice =	1
20	,Trial	No.	=	,31,	Timenow	=	,9145"	, Sample pic =	16	, Choice pic =	16	, Location =	7	, Body part =	Torso	, First touch sample = c	, Sample touch detail =	-	, Sample hit time =	1	, Choice = C,	Answer =	Torso	, Answer detail =	-	, RT1 =	528	, RT2 =	520	, Touch sample X =	335	, Touch sample Y =	286	, Touch choice X =	268	, Touch choice Y =	288	, Adjust time sample =	2	, Adjust time choice =	0	, Hit part sample =	1	, Hit part choice =	1
20	,Trial	No.	=	,32,	Timenow	=	,9149"	, Sample pic =	OO	, Choice pic =	OO	, Location =	6	, Body part =	Leg	, First touch sample = c	, Sample touch detail =	Left	, Sample hit time =	3	, Choice = W,	Answer =	Head	, Answer detail =	-	, RT1 =	781	, RT2 =	626	, Touch sample X =	304	, Touch sample Y =	295	, Touch choice X =	140	, Touch choice Y =	134	, Adjust time sample =	0	, Adjust time choice =	0	, Hit part sample =	1	, Hit part choice =	1
20	,Trial	No.	=	,33,	Timenow	=	,91414"	, Sample pic =	8	, Choice pic =	8	, Location =	9	, Body part =	Arm	, First touch sample = w	, Sample touch detail =	Left	, Sample hit time =	4	, Choice = C,	Answer =	Arm	, Answer detail =	Right	, RT1 =	1587	, RT2 =	583	, Touch sample X =	156	, Touch sample Y =	167	, Touch choice X =	336	, Touch choice Y =	159	, Adjust time sample =	0	, Adjust time choice =	0	, Hit part sample =	1	, Hit part choice =	1
20	,Trial	No.	=	,34,	Timenow	=	,91420"	, Sample pic =	1	, Choice pic =	1	, Location =	11	, Body part =	Leg	, First touch sample = w	, Sample touch detail =	Left	, Sample hit time =	3	, Choice = C,	Answer =	Leg	, Answer detail =	Left	, RT1 =	873	, RT2 =	687	, Touch sample X =	90	, Touch sample Y =	378	, Touch choice X =	49	, Touch choice Y =	368	, Adjust time sample =	0	, Adjust time choice =	0	, Hit part sample =	1	, Hit part choice =	1
20	,Trial	No.	=	,35,	Timenow	=	,91424"	, Sample pic =	1	, Choice pic =	1	, Location =	2	, Body part =	Head	, First touch sample = w	, Sample touch detail =	-	, Sample hit time =	3	, Choice = C,	Answer =	Head	, Answer detail =	-	, RT1 =	896	, RT2 =	453	, Touch sample X =	249	, Touch sample Y =	208	, Touch choice X =	267	, Touch choice Y =	198	, Adjust time sample =	1	, Adjust time choice =	0	, Hit part sample =	1	, Hit part choice =	1
20	,Trial	No.	=	,36,	Timenow	=	,91429"	, Sample pic =	12	, Choice pic =	12	, Location =	15	, Body part =	Arm	, First touch sample = c	, Sample touch detail =	Right	, Sample hit time =	4	, Choice = C,	Answer =	Arm	, Answer detail =	Right	, RT1 =	783	, RT2 =	603	, Touch sample X =	332	, Touch sample Y =	85	, Touch choice X =	325	, Touch choice Y =	77	, Adjust time sample =	0	, Adjust time choice =	0	, Hit part sample =	1	, Hit part choice =	1
20	,Trial	No.	=	,37,	Timenow	=	,91434"	, Sample pic =	JJ	, Choice pic =	II	, Location =	2	, Body part =	Arm	, First touch sample = w	, Sample touch detail =	Left	, Sample hit time =	5	, Choice = C,	Answer =	Arm	, Answer detail =	Left	, RT1 =	1344	, RT2 =	553	, Touch sample X =	128	, Touch sample Y =	135	, Touch choice X =	283	, Touch choice Y =	306	, Adjust time sample =	0	, Adjust time choice =	0	, Hit part sample =	1	, Hit part choice =	1
20	,Trial	No.	=	,38,	Timenow	=	,91439"	, Sample pic =	1	, Choice pic =	1	, Location =	15	, Body part =	Torso	, First touch sample = c	, Sample touch detail =	-	, Sample hit time =	3	, Choice = W,	Answer =	Leg	, Answer detail =	Left	, RT1 =	527	, RT2 =	618	, Touch sample X =	233	, Touch sample Y =	278	, Touch choice X =	120	, Touch choice Y =	341	, Adjust time sample =	0	, Adjust time choice =	0	, Hit part sample =	1	, Hit part choice =	1
20	,Trial	No.	=	,39,	Timenow	=	,91443"	, Sample pic =	1	, Choice pic =	1	, Location =	1	, Body part =	Arm	, First touch sample = c	, Sample touch detail =	Left	, Sample hit time =	2	, Choice = C,	Answer =	Arm	, Answer detail =	Right	, RT1 =	692	, RT2 =	624	, Touch sample X =	176	, Touch sample Y =	140	, Touch choice X =	408	, Touch choice Y =	325	, Adjust time sample =	1	, Adjust time choice =	0	, Hit part sample =	1	, Hit part choice =	1
20	,Trial	No.	=	,40,	Timenow	=	,91448"	, Sample pic =	18	, Choice pic =	18	, Location =	14	, Body part =	Leg	, First touch sample = c	, Sample touch detail =	Left	, Sample hit time =	2	, Choice = C,	Answer =	Leg	, Answer detail =	Left	, RT1 =	293	, RT2 =	620	, Touch sample X =	149	, Touch sample Y =	345	, Touch choice X =	187	, Touch choice Y =	283	, Adjust time sample =	0	, Adjust time choice =	0	, Hit part sample =	1	, Hit part choice =	1
20	,Trial	No.	=	,41,	Timenow	=	,91452"	, Sample pic =	15	, Choice pic =	15	, Location =	8	, Body part =	Leg	, First touch sample = c	, Sample touch detail =	Right	, Sample hit time =	2	, Choice = C,	Answer =	Leg	, Answer detail =	Right	, RT1 =	857	, RT2 =	631	, Touch sample X =	215	, Touch sample Y =	298	, Touch choice X =	182	, Touch choice Y =	305	, Adjust time sample =	0	, Adjust time choice =	0	, Hit part sample =	1	, Hit part choice =	1
20	,Trial	No.	=	,42,	Timenow	=	,91457"	, Sample pic =	OO	, Choice pic =	OO	, Location =	1	, Body part =	Arm	, First touch sample = c	, Sample touch detail =	Right	, Sample hit time =	1	, Choice = C,	Answer =	Arm	, Answer detail =	Left	, RT1 =	504	, RT2 =	572	, Touch sample X =	207	, Touch sample Y =	296	, Touch choice X =	116	, Touch choice Y =	256	, Adjust time sample =	0	, Adjust time choice =	0	, Hit part sample =	1	, Hit part choice =	1
20	,Trial	No.	=	,43,	Timenow	=	,9151"	, Sample pic =	4	, Choice pic =	4	, Location =	12	, Body part =	Head	, First touch sample = w	, Sample touch detail =	-	, Sample hit time =	4	, Choice = C,	Answer =	Head	, Answer detail =	-	, RT1 =	1358	, RT2 =	734	, Touch sample X =	82	, Touch sample Y =	192	, Touch choice X =	62	, Touch choice Y =	185	, Adjust time sample =	0	, Adjust time choice =	0	, Hit part sample =	1	, Hit part choice =	1
20	,Trial	No.	=	,44,	Timenow	=	,9158"	, Sample pic =	12	, Choice pic =	12	, Location =	1	, Body part =	Torso	, First touch sample = w	, Sample touch detail =	-	, Sample hit time =	6	, Choice = C,	Answer =	Torso	, Answer detail =	-	, RT1 =	1625	, RT2 =	687	, Touch sample X =	210	, Touch sample Y =	222	, Touch choice X =	240	, Touch choice Y =	252	, Adjust time sample =	0	, Adjust time choice =	0	, Hit part sample =	1	, Hit part choice =	1
21	,Trial	No.	=	,1,	Timenow	=	,91548"	, Sample pic =	4	, Choice pic =	4	, Location =	3	, Body part =	Leg	, First touch sample = w	, Sample touch detail =	Left	, Sample hit time =	7	, Choice = C,	Answer =	Leg	, Answer detail =	Right	, RT1 =	2315	, RT2 =	1420	, Touch sample X =	357	, Touch sample Y =	359	, Touch choice X =	401	, Touch choice Y =	290	, Adjust time sample =	0	, Adjust time choice =	0	, Hit part sample =	1	, Hit part choice =	1
21	,Trial	No.	=	,2,	Timenow	=	,91556"	, Sample pic =	16	, Choice pic =	16	, Location =	14	, Body part =	Arm	, First touch sample = w	, Sample touch detail =	Right	, Sample hit time =	3	, Choice = C,	Answer =	Arm	, Answer detail =	Right	, RT1 =	497	, RT2 =	571	, Touch sample X =	395	, Touch sample Y =	184	, Touch choice X =	381	, Touch choice Y =	200	, Adjust time sample =	0	, Adjust time choice =	0	, Hit part sample =	1	, Hit part choice =	1
21	,Trial	No.	=	,3,	Timenow	=	,9160"	, Sample pic =	8	, Choice pic =	8	, Location =	2	, Body part =	Torso	, First touch sample = c	, Sample touch detail =	-	, Sample hit time =	3	, Choice = C,	Answer =	Torso	, Answer detail =	-	, RT1 =	870	, RT2 =	490	, Touch sample X =	251	, Touch sample Y =	252	, Touch choice X =	252	, Touch choice Y =	276	, Adjust time sample =	0	, Adjust time choice =	0	, Hit part sample =	1	, Hit part choice =	1
21	,Trial	No.	=	,4,	Timenow	=	,9165"	, Sample pic =	AA	, Choice pic =	BB	, Location =	12	, Body part =	Arm	, First touch sample = w	, Sample touch detail =	Right	, Sample hit time =	3	, Choice = C,	Answer =	Arm	, Answer detail =	Left	, RT1 =	1203	, RT2 =	808	, Touch sample X =	383	, Touch sample Y =	217	, Touch choice X =	165	, Touch choice Y =	142	, Adjust time sample =	0	, Adjust time choice =	0	, Hit part sample =	1	, Hit part choice =	1
21	,Trial	No.	=	,5,	Timenow	=	,91610"	, Sample pic =	2	, Choice pic =	2	, Location =	1	, Body part =	Head	, First touch sample = w	, Sample touch detail =	-	, Sample hit time =	6	, Choice = W,	Answer =	Arm	, Answer detail =	Left	, RT1 =	1713	, RT2 =	461	, Touch sample X =	221	, Touch sample Y =	109	, Touch choice X =	150	, Touch choice Y =	126	, Adjust time sample =	1	, Adjust time choice =	0	, Hit part sample =	1	, Hit part choice =	1
21	,Trial	No.	=	,6,	Timenow	=	,91616"	, Sample pic =	18	, Choice pic =	18	, Location =	10	, Body part =	Arm	, First touch sample = w	, Sample touch detail =	Right	, Sample hit time =	4	, Choice = C,	Answer =	Arm	, Answer detail =	Right	, RT1 =	884	, RT2 =	502	, Touch sample X =	376	, Touch sample Y =	250	, Touch choice X =	416	, Touch choice Y =	279	, Adjust time sample =	0	, Adjust time choice =	0	, Hit part sample =	1	, Hit part choice =	1
21	,Trial	No.	=	,7,	Timenow	=	,91621"	, Sample pic =	8	, Choice pic =	8	, Location =	11	, Body part =	Leg	, First touch sample = w	, Sample touch detail =	Right	, Sample hit time =	3	, Choice = C,	Answer =	Leg	, Answer detail =	Right	, RT1 =	787	, RT2 =	542	, Touch sample X =	248	, Touch sample Y =	392	, Touch choice X =	271	, Touch choice Y =	425	, Adjust time sample =	0	, Adjust time choice =	0	, Hit part sample =	1	, Hit part choice =	1
21	,Trial	No.	=	,8,	Timenow	=	,91626"	, Sample pic =	LL	, Choice pic =	LL	, Location =	1	, Body part =	Leg	, First touch sample = c	, Sample touch detail =	Left	, Sample hit time =	3	, Choice = C,	Answer =	Leg	, Answer detail =	Right	, RT1 =	832	, RT2 =	555	, Touch sample X =	157	, Touch sample Y =	422	, Touch choice X =	282	, Touch choice Y =	344	, Adjust time sample =	0	, Adjust time choice =	0	, Hit part sample =	1	, Hit part choice =	1
21	,Trial	No.	=	,9,	Timenow	=	,91631"	, Sample pic =	16	, Choice pic =	16	, Location =	12	, Body part =	Head	, First touch sample = w	, Sample touch detail =	-	, Sample hit time =	4	, Choice = C,	Answer =	Head	, Answer detail =	-	, RT1 =	1186	, RT2 =	478	, Touch sample X =	334	, Touch sample Y =	181	, Touch choice X =	301	, Touch choice Y =	162	, Adjust time sample =	1	, Adjust time choice =	0	, Hit part sample =	1	, Hit part choice =	1
21	,Trial	No.	=	,10,	Timenow	=	,91636"	, Sample pic =	12	, Choice pic =	12	, Location =	16	, Body part =	Leg	, First touch sample = w	, Sample touch detail =	Right	, Sample hit time =	5	, Choice = C,	Answer =	Leg	, Answer detail =	Right	, RT1 =	1318	, RT2 =	948	, Touch sample X =	272	, Touch sample Y =	382	, Touch choice X =	261	, Touch choice Y =	399	, Adjust time sample =	0	, Adjust time choice =	0	, Hit part sample =	1	, Hit part choice =	1
[truncated: 1,750 more rows]

## Sheet: Chloe
1	,Trial	No.	=	,1,	Timenow	=	,9397"	, Sample pic =	15	, Choice pic =	15	, Location =	3	, Body part =	Leg	, First touch sample = c	, Sample touch detail =	Right	, Sample hit time =	1	, Choice = W,	Answer =	Torso	, Answer detail =	-	, RT1 =	763	, RT2 =	1746	, Touch sample X =	157	, Touch sample Y =	246	, Touch choice X =	218	, Touch choice Y =	171	, Adjust time sample =	0	, Adjust time choice =	0	, Hit part sample =	1	, Hit part choice =	1
[truncated: 2,639 more rows]

[truncated: 4 more sheets: Cleo, Pal, Pendesa, Script]
